# Supplementary material for: (E)-4-Meth­oxy-N′-(4-nitro­benzyl­idene)benzohydrazide methanol monosolvate
Source: Acta Crystallogr Sect E Struct Rep Online. 2010 Nov 20;66(Pt 12):o3240. doi: 10.1107/S160053681004701X (PMC3011623; doi:10.1107/S160053681004701X)
Supplement: Supplementary file 2 [file e-66-o3240-Isup2.hkl]

# 
# h,k,l, Fc-squared, Fo-squared, sigma(Fo-squared) and status flag 
# 
data_I
_shelx_title ' A in P2(1)/n' 
_shelx_refln_list_code          4 
_shelx_F_calc_maximum      289.99 
_exptl_crystal_F_000       696.00 
_reflns_d_resolution_high  0.7830 
 
loop_ 
 _symmetry_equiv_pos_as_xyz 
 'x, y, z' 
 '-x+1/2, y+1/2, -z+1/2' 
 '-x, -y, -z' 
 'x-1/2, -y-1/2, z-1/2' 
 
_cell_length_a     6.6482 
_cell_length_b    17.7300 
_cell_length_c    13.8975 
_cell_angle_alpha  90.000 
_cell_angle_beta   95.004 
_cell_angle_gamma  90.000 
 
_shelx_F_squared_multiplier     1.000 
 
loop_ 
 _refln_index_h 
 _refln_index_k 
 _refln_index_l 
 _refln_F_squared_calc 
 _refln_F_squared_meas 
 _refln_F_squared_sigma 
 _refln_observed_status 
   2   0   0     4378.84     3999.39     74.15 o 
   4   0   0      193.01      189.29     18.18 o 
   6   0   0       31.45       41.75     25.16 o 
   8   0   0        0.01      -73.11     51.05 o 
   1   1   0     5205.13     4913.28     68.06 o 
   2   1   0     1153.15     1145.18     18.86 o 
   3   1   0        4.35       15.18      5.53 o 
   4   1   0      190.44      171.91     11.28 o 
   5   1   0       79.81       73.74     14.06 o 
   6   1   0       63.26       52.10     18.01 o 
   7   1   0      240.00      195.48     33.58 o 
   8   1   0        0.56       65.71     43.28 o 
   0   2   0     4835.39     4735.67     91.93 o 
   1   2   0      672.29      739.67     13.40 o 
   2   2   0     1057.70      907.72     22.49 o 
   3   2   0     1974.54     1979.44     33.09 o 
   4   2   0       52.91       54.77      8.53 o 
   5   2   0        3.25       -3.86     10.79 o 
   6   2   0        3.73        0.68     16.42 o 
   7   2   0        0.61        5.16     24.21 o 
   8   2   0       26.68       -1.78     44.91 o 
   1   3   0     1068.75     1022.82     18.20 o 
   2   3   0     2199.73     2213.70     35.61 o 
   3   3   0       56.95       71.45      7.18 o 
   4   3   0      133.90      132.58     10.40 o 
   5   3   0      324.79      313.95     20.11 o 
   6   3   0       26.94       23.62     22.27 o 
   7   3   0       36.85       39.11     26.07 o 
   8   3   0        8.62       16.30     36.32 o 
   0   4   0      823.02      671.79     19.99 o 
   1   4   0      171.45      156.43     14.58 o 
   2   4   0       97.66       92.25      7.24 o 
   3   4   0       83.09       96.26      8.13 o 
   4   4   0       25.30       20.50      7.59 o 
   5   4   0       58.77       74.04     14.32 o 
   6   4   0        4.35       -0.02     20.37 o 
   7   4   0       12.64       10.26     25.47 o 
   8   4   0        2.51       21.10     30.59 o 
   1   5   0      298.26      332.26     13.85 o 
   2   5   0      887.98      959.24     19.73 o 
   3   5   0       67.99       60.24      8.07 o 
   4   5   0       58.97       75.86     12.31 o 
   5   5   0        3.78       -8.20     14.44 o 
   6   5   0        0.77       27.42     24.67 o 
   7   5   0        2.79       13.60     25.60 o 
   8   5   0       36.88       19.15     61.17 o 
   0   6   0        0.02       -0.21      6.64 o 
   1   6   0     1482.19     1561.55     27.78 o 
   2   6   0      113.24      109.33      7.81 o 
   3   6   0      749.44      698.05     18.78 o 
   4   6   0        2.05        7.28     11.77 o 
   5   6   0      744.47      716.41     37.69 o 
   6   6   0      466.19      447.47     48.27 o 
   7   6   0        0.07       19.21     43.77 o 
   8   6   0       19.03      -22.10     35.80 o 
   1   7   0      212.11      269.91     12.15 o 
   2   7   0      706.42      772.72     21.86 o 
   3   7   0        0.48       -1.14      7.40 o 
   4   7   0      215.85      217.77     19.85 o 
   5   7   0     1832.41     1703.04     47.27 o 
   6   7   0       23.33       59.62     38.51 o 
   7   7   0       16.64       51.02     29.39 o 
   8   7   0       28.48       52.16     38.54 o 
   0   8   0     1693.80     1441.09     39.44 o 
   1   8   0     3508.33     3631.96     57.49 o 
   2   8   0     1440.07     1506.65     40.33 o 
   3   8   0        6.23       21.04     12.27 o 
   4   8   0        3.66        9.25     13.59 o 
   5   8   0       39.66       32.87     17.47 o 
   6   8   0       58.74      110.86     25.85 o 
   7   8   0       46.84      109.97     43.69 o 
   1   9   0       26.50       34.85      7.24 o 
   2   9   0       18.24       25.42      9.86 o 
   3   9   0       29.74       26.85     13.23 o 
   4   9   0        6.33       -4.78     14.19 o 
   5   9   0        6.82       21.64     18.21 o 
   6   9   0      389.64      339.41     38.06 o 
   7   9   0        2.86       10.31     31.05 o 
   0  10   0      823.62      685.88     27.33 o 
   1  10   0       66.68       89.82      9.76 o 
   2  10   0       63.05       74.25     13.50 o 
   3  10   0      344.05      328.54     21.04 o 
   4  10   0       23.06       19.39     15.25 o 
   5  10   0        6.18       18.43     24.37 o 
   6  10   0       87.37       58.96     21.03 o 
   7  10   0       52.94       61.08     32.25 o 
   1  11   0      310.58      328.04     17.42 o 
   2  11   0       41.05       39.79     12.24 o 
   3  11   0       21.01       15.23     13.74 o 
   4  11   0        0.41        3.63     15.18 o 
   5  11   0       26.99       11.38     17.36 o 
   6  11   0       79.08       48.98     20.04 o 
   7  11   0        0.01        1.53     25.86 o 
   0  12   0       13.13       22.28     14.64 o 
   1  12   0      150.70      197.09     18.04 o 
   2  12   0        5.13      -13.37     11.19 o 
   3  12   0       36.78        6.91     14.15 o 
   4  12   0        4.25       -3.58     14.60 o 
   5  12   0        2.57       21.21     17.47 o 
   6  12   0        0.07       23.35     18.59 o 
   7  12   0        0.17       31.46     29.42 o 
   1  13   0        4.01        8.18     12.83 o 
   2  13   0      191.73      244.44     24.63 o 
   3  13   0       16.41       30.62     14.79 o 
   4  13   0        9.70       -2.89     14.90 o 
   5  13   0        0.09       19.93     16.76 o 
   6  13   0        5.56       -6.47     16.47 o 
   0  14   0       57.20       73.80     73.30 o 
   1  14   0       16.68        7.67     15.12 o 
   2  14   0       72.43      107.95     21.50 o 
   4  14   0      101.90       63.59     17.68 o 
   5  14   0        0.08       19.34     16.85 o 
   6  14   0       11.10       18.52     16.91 o 
   1  15   0      133.17       99.40     24.33 o 
   2  15   0        1.88        0.31     12.03 o 
   3  15   0      148.84      100.52     36.21 o 
   4  15   0        0.08        4.74     15.95 o 
   5  15   0       15.01        5.70     16.16 o 
   6  15   0       87.61       19.14     26.44 o 
   0  16   0       14.23      -15.57     27.78 o 
   1  16   0      754.17      745.50     46.67 o 
   2  16   0       37.02       21.52     14.51 o 
   3  16   0       51.61       47.29     16.02 o 
   4  16   0       51.94       81.99     46.45 o 
   5  16   0        2.49       13.30     31.53 o 
   1  17   0        3.60       30.42     31.23 o 
   2  17   0       26.40       22.65     16.39 o 
   3  17   0        9.87       18.10     16.47 o 
   4  17   0       24.07       26.68     18.73 o 
   5  17   0       13.65       21.35     18.38 o 
   0  18   0        4.16       -1.65     29.76 o 
   1  18   0       40.67       46.54     21.91 o 
   2  18   0        0.05       -5.71     22.72 o 
   3  18   0        0.02       -5.78     15.09 o 
   4  18   0        0.60       12.30     17.61 o 
   5  18   0        1.97       14.10     31.29 o 
   1  19   0       60.19       60.86     28.10 o 
   2  19   0        0.85       51.78     30.10 o 
   3  19   0       10.32       52.51     23.54 o 
   4  19   0        9.39       -4.67     17.34 o 
   0  20   0        4.32      -15.39     30.11 o 
   1  20   0        4.98       40.53     22.40 o 
   2  20   0        5.57       13.66     26.30 o 
   3  20   0       12.45       16.11     32.73 o 
   1  21   0        1.73       39.91     33.87 o 
   2  21   0       12.41        5.62     31.86 o 
   3  21   0        5.18       35.56     47.54 o 
   0  22   0        0.15       73.60     61.47 o 
   1  22   0       27.41       11.18     31.82 o 
   2  22   0       50.41       25.18     46.02 o 
  -7   0   1      148.44      167.81     59.22 o 
  -5   0   1       11.77       -1.38     11.93 o 
  -3   0   1     7657.03     8462.48    171.04 o 
  -1   0   1     2261.90     2203.46     45.77 o 
   1   0   1      176.63      172.42      8.52 o 
   3   0   1      510.81      450.99     19.27 o 
   5   0   1        1.82      -16.15     30.18 o 
   7   0   1       10.30       13.82     30.38 o 
  -8   1   1       26.85       86.52     38.89 o 
  -7   1   1      138.22      120.76     30.56 o 
  -6   1   1       27.32       18.46     23.33 o 
  -5   1   1        3.22       -3.23      8.83 o 
  -4   1   1      476.23      473.77     15.94 o 
  -3   1   1      141.58      155.06      8.97 o 
  -2   1   1     4991.61     4859.36     70.21 o 
  -1   1   1    10277.70    10174.01    137.65 o 
   0   1   1     1364.80     1294.49     21.03 o 
   1   1   1      295.06      269.44      8.51 o 
   2   1   1      988.88      846.48     17.75 o 
   3   1   1        8.53       19.92      5.83 o 
   4   1   1     1421.65     1531.50     31.52 o 
   5   1   1        0.43      -11.64     11.65 o 
   6   1   1        1.35        1.36     16.76 o 
   7   1   1       74.57       70.06     28.64 o 
   8   1   1       23.90       56.92     72.65 o 
  -8   2   1       25.52        8.04     84.10 o 
  -7   2   1       39.09        5.40     22.67 o 
  -6   2   1        0.72        4.87     18.21 o 
  -5   2   1       16.05       18.24     10.62 o 
  -4   2   1      798.87      670.34     18.39 o 
  -3   2   1     1117.48     1164.41     22.42 o 
  -2   2   1        3.60       10.30      5.37 o 
  -1   2   1      709.56      685.13     12.79 o 
   0   2   1      280.39      296.21      6.34 o 
   1   2   1      173.19      224.22      8.63 o 
   2   2   1      175.42      199.53     10.77 o 
   3   2   1      184.30      170.80     13.92 o 
   4   2   1      155.97      180.31     11.81 o 
   5   2   1        4.16      -13.07     11.02 o 
   6   2   1      168.63      192.41     24.88 o 
   7   2   1       11.99       -4.92     26.38 o 
   8   2   1       11.16      -18.87     51.15 o 
  -8   3   1        1.32        4.45     33.10 o 
  -7   3   1       16.55        9.32     31.12 o 
  -6   3   1        0.53       20.79     15.49 o 
  -5   3   1        2.46       -6.20     10.37 o 
  -4   3   1      172.10      201.99     14.45 o 
  -3   3   1       12.01       17.25      6.06 o 
  -2   3   1     2080.68     2025.26     33.28 o 
  -1   3   1      633.80      529.14     13.69 o 
   0   3   1      500.83      407.75      9.28 o 
   1   3   1     4060.44     3964.04     63.61 o 
   2   3   1       26.39       25.39      6.34 o 
   3   3   1      115.32      116.24     10.46 o 
   4   3   1       84.06       79.71     13.12 o 
   5   3   1       79.35       86.40     21.94 o 
   6   3   1       10.22        5.05     31.21 o 
   7   3   1       31.37       52.46     28.31 o 
   8   3   1        7.63       13.32     29.48 o 
  -8   4   1        0.00      -18.55     32.09 o 
  -7   4   1       17.85       34.02     25.07 o 
  -6   4   1      231.95      244.55     23.92 o 
  -5   4   1        0.52      -14.23     12.47 o 
  -4   4   1      249.93      250.17     18.28 o 
  -3   4   1      445.15      428.77     15.18 o 
  -2   4   1      122.66      137.75     11.18 o 
  -1   4   1      205.31      211.31     11.33 o 
   0   4   1       25.78       34.52      4.97 o 
   1   4   1     1130.99     1093.45     19.54 o 
   2   4   1     1316.74     1267.01     25.79 o 
   4   4   1        3.22        0.10      8.78 o 
   5   4   1       25.22       39.16     14.63 o 
   6   4   1        1.00       -7.56     22.10 o 
   7   4   1        9.08      -32.98     21.99 o 
   8   4   1       23.67       31.62     38.51 o 
  -8   5   1        0.01        3.99     31.70 o 
  -7   5   1        0.22        5.16     26.94 o 
  -6   5   1       19.65       47.46     18.81 o 
  -5   5   1       42.74       34.29     16.78 o 
  -4   5   1      198.92      180.33     15.97 o 
  -3   5   1       82.08       77.32      8.42 o 
  -2   5   1      890.43      811.32     20.44 o 
  -1   5   1      712.47      597.59     16.06 o 
   0   5   1        0.90        9.06      4.53 o 
   1   5   1     8863.32     8573.96    112.81 o 
   2   5   1      218.82      273.28     11.12 o 
   3   5   1      112.40      105.72     10.91 o 
   4   5   1        4.72        4.16      9.83 o 
   5   5   1      340.67      436.75     30.58 o 
   6   5   1       27.61       46.41     24.32 o 
   7   5   1        8.73       24.98     39.73 o 
   8   5   1        1.91      -34.89     36.28 o 
  -8   6   1       50.59       77.05     39.64 o 
  -7   6   1        0.34       59.66     37.05 o 
  -6   6   1      167.68      201.06     26.81 o 
  -5   6   1       21.89        8.31     15.51 o 
  -4   6   1       62.37       67.14     13.39 o 
  -3   6   1        2.31        2.30      6.47 o 
  -2   6   1        1.35        3.19      6.25 o 
  -1   6   1       34.93       31.70      6.98 o 
   0   6   1      321.33      301.96     11.64 o 
   1   6   1      141.76      161.74      8.52 o 
   2   6   1        3.31        6.02      5.24 o 
   3   6   1      357.42      423.72     23.14 o 
   4   6   1       29.66       31.19     12.27 o 
   5   6   1      636.71      638.25     36.20 o 
   6   6   1      525.14      424.32     40.35 o 
   7   6   1        3.39      -24.35     27.48 o 
   8   6   1        3.84      -13.47     58.23 o 
  -8   7   1       12.44       30.88     39.95 o 
  -7   7   1       67.56      104.48     29.80 o 
  -6   7   1        0.02       12.81     16.61 o 
  -5   7   1        7.37        4.85     14.63 o 
  -4   7   1      297.83      311.81     28.52 o 
  -3   7   1       30.26       32.80      9.72 o 
  -1   7   1     4617.13     4649.08     69.59 o 
   0   7   1      192.50      183.14     11.22 o 
   1   7   1      594.29      645.07     15.57 o 
   2   7   1     1762.65     1753.56     30.72 o 
   3   7   1      178.51      182.50     11.63 o 
   4   7   1       17.62       24.98     13.73 o 
   5   7   1     1347.91     1109.16     47.39 o 
   6   7   1        6.08       28.33     22.21 o 
   7   7   1        3.81       40.41     40.19 o 
  -7   8   1       41.36       39.42     26.59 o 
  -6   8   1        0.25       -7.34     17.81 o 
  -5   8   1      398.03      397.08     28.61 o 
  -4   8   1     1510.41     1406.00     48.09 o 
  -3   8   1       11.64       14.39      9.80 o 
  -2   8   1     2214.69     2587.65     49.36 o 
  -1   8   1     7120.42     7054.14    102.70 o 
   0   8   1      469.48      447.88     15.97 o 
   1   8   1       11.53       10.70      5.66 o 
   2   8   1       50.19       48.15     13.98 o 
   3   8   1      313.92      318.70     22.73 o 
   4   8   1      437.84      451.45     26.91 o 
   5   8   1      620.45      549.88     31.34 o 
   6   8   1       95.06      103.74     24.37 o 
   7   8   1        0.04       46.14     31.53 o 
  -7   9   1       12.67      -20.32     21.16 o 
  -6   9   1       71.45      106.68     22.22 o 
  -5   9   1       27.93       53.89     17.57 o 
  -4   9   1      127.45      128.83     23.76 o 
  -3   9   1      422.72      475.69     26.38 o 
  -2   9   1      163.03      203.63     15.09 o 
  -1   9   1        3.19       16.56     12.88 o 
   0   9   1       33.27       25.74      8.52 o 
   1   9   1       48.42       44.61      7.29 o 
   2   9   1       41.22       37.56      7.82 o 
   3   9   1      545.63      509.33     25.67 o 
   4   9   1      254.54      234.28     22.93 o 
   5   9   1       56.20       51.16     18.65 o 
   6   9   1      202.25      220.41     28.54 o 
   7   9   1        9.50       53.29     35.00 o 
  -7  10   1       14.36       44.70     31.44 o 
  -6  10   1        9.07       43.77     19.45 o 
  -5  10   1       82.52       88.40     19.57 o 
  -4  10   1      256.35      274.89     35.24 o 
  -3  10   1      146.18      163.71     17.40 o 
  -2  10   1       14.71        2.26      9.84 o 
  -1  10   1       14.75       17.86      6.89 o 
   0  10   1        2.62       -1.41      6.56 o 
   1  10   1       21.10       10.51      6.95 o 
   2  10   1        0.05        6.75      9.40 o 
   3  10   1       17.00       13.51     13.16 o 
   4  10   1      122.31      140.35     20.95 o 
   5  10   1       67.62       52.09     19.41 o 
   6  10   1        3.02       31.29     22.20 o 
   7  10   1        0.13       27.94     30.03 o 
  -7  11   1        1.12       13.00     25.01 o 
  -6  11   1       17.76       36.18     20.78 o 
  -5  11   1        0.61      -15.22     15.45 o 
  -4  11   1       34.28       27.36     20.72 o 
  -3  11   1      213.92      230.12     22.49 o 
  -2  11   1      120.94      145.40     15.79 o 
  -1  11   1      166.96      158.65     15.41 o 
   0  11   1        0.07       -9.79      6.99 o 
   1  11   1      226.36      280.70     14.63 o 
   2  11   1      385.44      409.58     20.83 o 
   3  11   1        0.11       17.19     14.34 o 
   4  11   1      124.35       96.61     19.33 o 
   5  11   1        0.30      -23.49     15.66 o 
   6  11   1        7.74        7.62     26.15 o 
   7  11   1        4.07       19.96     58.61 o 
  -7  12   1       40.95       53.34     41.90 o 
  -6  12   1        7.40       -1.48     18.14 o 
  -5  12   1       13.88       18.87     16.07 o 
  -4  12   1      157.53      153.79     22.99 o 
  -3  12   1        5.02        1.62     13.90 o 
  -2  12   1       24.30       13.01     12.64 o 
  -1  12   1       46.56       43.78     13.17 o 
   0  12   1        9.25        8.99      8.12 o 
   1  12   1      137.68      152.96     15.34 o 
   2  12   1       43.47       59.33     13.29 o 
   3  12   1        5.24       12.72     14.68 o 
   4  12   1      109.75       93.31     42.08 o 
   5  12   1       20.21       14.64     17.81 o 
   6  12   1       23.81       50.25     21.90 o 
   7  12   1        8.65       77.15     49.76 o 
  -6  13   1       24.02       36.37     20.58 o 
  -5  13   1        2.45        7.38     16.68 o 
  -4  13   1       18.35       27.84     15.91 o 
  -3  13   1       13.24        6.89     19.80 o 
  -2  13   1       40.85       57.63     15.17 o 
  -1  13   1       20.95       19.72     13.43 o 
   0  13   1      134.38      124.96     12.56 o 
   1  13   1      433.82      396.04     21.69 o 
   2  13   1        2.48       -4.96     12.14 o 
   3  13   1       10.19        6.06     13.88 o 
   4  13   1       18.15       20.79     15.98 o 
   5  13   1       15.98       10.22     17.11 o 
   6  13   1       16.63       33.97     24.16 o 
  -6  14   1       49.22       28.69     20.18 o 
  -5  14   1        0.56       16.85     18.08 o 
  -4  14   1       59.62       34.31     20.16 o 
  -3  14   1       19.52       21.98     16.80 o 
  -2  14   1       25.25       16.63     14.60 o 
  -1  14   1      190.45      206.38     21.07 o 
   0  14   1       12.65       45.17     20.20 o 
   1  14   1      340.58      302.18     21.17 o 
   2  14   1        0.80       -8.81     12.07 o 
   3  14   1       80.22       36.16     14.94 o 
   5  14   1       10.67      -21.24     18.71 o 
   6  14   1        9.77       30.00     24.71 o 
  -6  15   1       22.72       17.19     39.76 o 
  -5  15   1        2.71       14.68     17.85 o 
  -4  15   1       13.80       53.21     17.17 o 
  -3  15   1        0.29       22.34     21.03 o 
  -2  15   1        3.55       32.90     15.31 o 
  -1  15   1       20.43       21.39     16.02 o 
   0  15   1     2691.48     2633.05     64.97 o 
   1  15   1      358.96      299.32     38.05 o 
   2  15   1       18.92        6.85     17.55 o 
   3  15   1      203.63      211.64     59.01 o 
   4  15   1        6.10       13.68     16.56 o 
   5  15   1        1.14       18.27     19.60 o 
   6  15   1       66.25       90.43     27.98 o 
  -5  16   1        3.67        4.21     17.95 o 
  -4  16   1       42.51       33.74     18.58 o 
  -3  16   1        4.39       20.30     17.53 o 
  -2  16   1       50.18       26.86     16.25 o 
  -1  16   1      789.98      899.79     58.15 o 
   0  16   1        6.01       39.11     21.01 o 
   1  16   1      427.12      476.51    110.89 o 
   2  16   1        2.88        5.25     14.23 o 
   3  16   1        0.01       17.04     15.41 o 
   4  16   1       20.83       17.67     15.86 o 
   5  16   1        0.21       20.73     19.70 o 
  -5  17   1        0.22      -12.77     16.73 o 
  -4  17   1        1.60        3.62     16.23 o 
  -3  17   1       16.33        4.26     14.77 o 
  -2  17   1       17.73       33.36     19.07 o 
  -1  17   1      215.83      263.29     52.08 o 
   0  17   1       68.16       59.82     22.60 o 
   1  17   1        0.23       -9.86     19.78 o 
   2  17   1        8.74       38.10     17.67 o 
   3  17   1       10.33       23.63     15.83 o 
   4  17   1        4.85        4.11     16.00 o 
   5  17   1        6.20       42.93     20.84 o 
  -5  18   1        9.11        3.60     22.80 o 
  -4  18   1        6.64      -11.37     14.78 o 
  -3  18   1       24.72       20.50     16.35 o 
  -2  18   1        3.34        3.74     24.10 o 
  -1  18   1        6.86       24.14     20.84 o 
   0  18   1        2.50       23.19     21.56 o 
   1  18   1       31.07       40.32     22.72 o 
   2  18   1        0.00       -6.03     24.31 o 
   3  18   1        3.00       19.30     16.00 o 
   4  18   1        2.71       24.33     20.74 o 
  -4  19   1        0.89        6.78     18.67 o 
  -3  19   1        0.99        1.66     16.76 o 
  -2  19   1       19.70       16.81     66.28 o 
  -1  19   1        0.67        8.76     20.50 o 
   1  19   1       19.67       34.35     27.89 o 
   2  19   1        6.54       29.06     26.24 o 
   3  19   1        5.65       40.16     26.02 o 
   4  19   1       14.26       40.95     20.64 o 
  -3  20   1       10.99        2.66     32.72 o 
  -2  20   1        0.78        6.38     29.52 o 
  -1  20   1        0.17       30.29     38.62 o 
   0  20   1       11.77       54.63     29.29 o 
   1  20   1        0.23      -12.79     30.48 o 
   2  20   1       13.19       36.22     42.33 o 
   3  20   1       17.62       35.80     26.34 o 
  -2  21   1        0.41      -21.27     28.18 o 
  -1  21   1       38.01       13.41     35.89 o 
   0  21   1        0.30       66.93     27.84 o 
   1  21   1       18.14       30.63     27.20 o 
   2  21   1        0.02       21.31     28.56 o 
   3  21   1       18.90       52.73     45.33 o 
  -1  22   1        4.95        3.05     33.24 o 
   0  22   1        3.95       -7.82     28.49 o 
   1  22   1       38.52       15.64     50.67 o 
  -8   0   2        0.53      -35.94     48.00 o 
  -6   0   2      366.61      262.14     30.55 o 
  -4   0   2      986.63      917.53     92.91 o 
  -2   0   2     1567.42     1438.58     35.95 o 
   0   0   2     1392.95     1237.64     33.96 o 
   2   0   2     3400.63     3507.88     74.61 o 
   4   0   2       31.10       23.95     11.38 o 
   6   0   2      495.72      448.14     47.20 o 
   8   0   2        1.26      -28.92     53.19 o 
  -8   1   2        0.08       65.01     38.10 o 
  -7   1   2       46.46       40.16     25.76 o 
  -6   1   2        1.36        4.28     13.51 o 
  -5   1   2      127.12      153.80     12.96 o 
  -4   1   2     1598.95     1788.70     33.48 o 
  -3   1   2       74.68       56.82      7.61 o 
  -2   1   2      709.02      756.40     16.34 o 
  -1   1   2     7873.94     8082.65    138.05 o 
   0   1   2      234.89      198.83      6.29 o 
   1   1   2     2683.95     2761.68     45.95 o 
   2   1   2      305.68      342.92     13.62 o 
   3   1   2       10.31       26.98      8.02 o 
   4   1   2     1435.19     1487.01     42.11 o 
   5   1   2        2.24       17.63     14.48 o 
   6   1   2       45.20       57.65     21.47 o 
   7   1   2       24.37      -14.42     24.17 o 
   8   1   2        6.40       63.89     41.52 o 
  -8   2   2        0.10      -27.65     34.67 o 
  -7   2   2       43.33        8.03     22.58 o 
  -6   2   2      246.86      183.13     24.05 o 
  -5   2   2       16.44       11.16      8.84 o 
  -4   2   2        3.60       -5.53      6.10 o 
  -3   2   2      247.30      294.12     12.74 o 
  -2   2   2       67.43       76.55      6.61 o 
  -1   2   2     1949.28     2085.75     35.60 o 
   0   2   2      415.89      369.44      9.85 o 
   1   2   2       24.46       21.18      6.71 o 
   2   2   2     1372.81     1388.29     29.00 o 
   3   2   2        0.19       -2.60      6.73 o 
   4   2   2       53.01       62.03     11.68 o 
   5   2   2      163.38      180.38     22.09 o 
   6   2   2        0.20      -28.54     19.03 o 
   7   2   2       33.90       58.60     28.78 o 
   8   2   2        3.73       28.14     92.00 o 
  -8   3   2        0.29       -6.58     33.48 o 
  -7   3   2       24.86       57.18     21.86 o 
  -6   3   2        0.12        9.96     14.07 o 
  -5   3   2        1.67       -3.43      8.30 o 
  -4   3   2       63.37       73.85     11.60 o 
  -3   3   2        8.67        7.87      5.99 o 
  -2   3   2     1876.65     1771.78     30.23 o 
  -1   3   2        8.76       13.70      4.79 o 
   0   3   2     4039.75     3659.98     58.63 o 
   1   3   2    12767.17    11950.33    180.79 o 
   2   3   2       26.90       17.30      6.79 o 
   3   3   2        0.01       -2.60      7.23 o 
   4   3   2      254.85      294.77     18.30 o 
   5   3   2        8.38       17.56     13.07 o 
   6   3   2        3.38      -17.00     23.91 o 
   7   3   2       48.99       55.27     27.35 o 
   8   3   2       13.12       20.49     35.90 o 
  -8   4   2        0.78       59.42     84.12 o 
  -7   4   2        2.79        9.59     22.12 o 
  -6   4   2       12.98       28.44     16.60 o 
  -5   4   2      153.19      116.99     19.05 o 
  -4   4   2       64.34       74.74     10.62 o 
  -3   4   2      401.37      410.76     12.65 o 
  -2   4   2     1431.09     1333.00     24.33 o 
  -1   4   2      777.18      679.26     16.05 o 
   0   4   2     1171.32      989.88     18.76 o 
   1   4   2     2101.59     2170.41     38.64 o 
   2   4   2      523.35      500.30     20.17 o 
   3   4   2      127.64      136.16     12.77 o 
   4   4   2        0.00       -1.99     10.21 o 
   5   4   2      206.73      225.20     21.25 o 
   6   4   2       16.42       12.33     21.53 o 
   7   4   2        2.85       38.13     26.72 o 
   8   4   2        2.13      -17.32     49.83 o 
  -8   5   2        2.30       66.63     34.48 o 
  -7   5   2        0.39       26.81     20.67 o 
  -6   5   2       35.64       60.64     16.85 o 
  -5   5   2       34.82       33.28     20.10 o 
  -4   5   2        6.38       -0.05      9.04 o 
  -3   5   2      145.58      144.25      9.84 o 
  -2   5   2     1005.72     1064.65     24.11 o 
  -1   5   2        9.53        4.32      5.54 o 
   0   5   2     3745.66     3576.90     53.67 o 
   1   5   2      251.90      266.99     10.53 o 
   2   5   2     2103.60     1926.72     38.66 o 
   3   5   2      356.29      370.31     19.01 o 
   4   5   2      664.04      655.74     26.59 o 
   5   5   2       30.04       42.09     18.02 o 
   6   5   2        0.52      -26.84     20.21 o 
   7   5   2       37.95       34.35     28.97 o 
   8   5   2        1.26      -38.16     49.60 o 
  -8   6   2        5.42      -11.42     53.61 o 
  -7   6   2        5.70       23.43     20.95 o 
  -6   6   2       88.06      112.53     23.94 o 
  -5   6   2      444.04      384.83     45.50 o 
  -4   6   2        4.81       -7.34      9.57 o 
  -3   6   2      667.26      621.08     17.03 o 
  -2   6   2       53.53       55.65      8.52 o 
  -1   6   2        7.40       13.56      6.14 o 
   0   6   2       18.24       26.36      5.74 o 
   1   6   2      156.26      201.79     10.69 o 
   2   6   2      206.42      228.83     13.70 o 
   3   6   2      303.43      334.14     26.83 o 
   4   6   2       67.08       68.02     20.39 o 
   5   6   2        1.95        2.50     17.65 o 
   6   6   2        0.54       -6.06     26.59 o 
   7   6   2        0.49       28.30     29.20 o 
  -8   7   2        0.34       -5.34     57.16 o 
  -7   7   2       21.25       43.95     23.54 o 
  -6   7   2        9.36       33.76     16.63 o 
  -5   7   2      341.05      483.69     37.17 o 
  -4   7   2     1215.60     1148.87     40.00 o 
  -3   7   2      295.93      289.89     16.80 o 
  -2   7   2     2630.09     2586.82     48.46 o 
  -1   7   2       53.46       43.17      6.06 o 
   0   7   2      199.71      218.10     10.59 o 
   1   7   2     1349.98     1371.00     25.21 o 
   2   7   2     3147.59     3308.12     50.85 o 
   3   7   2       44.24       56.45     11.37 o 
   4   7   2     1071.62      889.32     39.38 o 
   5   7   2     1064.07     1045.53     47.71 o 
   6   7   2        4.66        7.49     28.53 o 
   7   7   2       26.68       68.22     37.55 o 
  -7   8   2        2.59        5.48     21.09 o 
  -6   8   2       26.96       52.07     19.92 o 
  -5   8   2     1307.18     1163.60     46.81 o 
  -4   8   2      528.92      594.74     26.68 o 
  -3   8   2      324.76      376.86     19.33 o 
  -2   8   2      925.67      997.42     26.07 o 
  -1   8   2     2497.79     2602.92     43.63 o 
   0   8   2       24.86       29.99      6.89 o 
   1   8   2      325.67      370.69     13.72 o 
   2   8   2     2303.14     2171.68     37.27 o 
   3   8   2       26.08       27.92     10.45 o 
   4   8   2      114.51       83.07     19.01 o 
   5   8   2      197.54      254.44     27.93 o 
   6   8   2        2.42       -1.95     24.05 o 
   7   8   2        2.88       61.13     30.83 o 
  -7   9   2        3.62       20.90     25.63 o 
  -6   9   2       55.49       46.84     21.46 o 
  -5   9   2      142.45      133.24     25.80 o 
  -4   9   2        2.24       29.62     15.14 o 
  -3   9   2      321.31      317.30     19.02 o 
  -1   9   2      400.56      349.67     16.84 o 
   0   9   2        0.03        6.87      6.48 o 
   1   9   2        2.96        6.88      5.98 o 
   3   9   2        2.22        1.45     15.83 o 
   4   9   2        1.10      -11.57     16.88 o 
   5   9   2      355.87      334.99     30.21 o 
   6   9   2      323.88      231.77     29.70 o 
   7   9   2        5.75       69.96     39.48 o 
  -7  10   2        0.03       52.97     40.09 o 
  -6  10   2       14.82       29.98     19.50 o 
  -5  10   2       31.81       37.11     24.98 o 
  -4  10   2      472.36      495.20     31.58 o 
  -3  10   2       51.40       47.48     13.06 o 
  -2  10   2      184.51      199.15     16.35 o 
  -1  10   2       52.30       53.60      8.64 o 
   0  10   2       11.78       23.84      9.93 o 
   1  10   2       70.28       74.69      9.11 o 
   2  10   2        4.51        3.32      7.87 o 
   3  10   2       20.56       30.76     14.63 o 
   4  10   2       18.92       -6.13     18.28 o 
   5  10   2        4.69       56.91     38.16 o 
   6  10   2       21.33        4.24     27.06 o 
   7  10   2        2.11       52.50     31.72 o 
  -7  11   2        1.50       10.63     25.31 o 
  -6  11   2       13.36       10.19     25.49 o 
  -5  11   2        4.43       22.86     18.43 o 
  -4  11   2       38.81       49.98     18.09 o 
  -3  11   2       53.66       53.41     14.85 o 
  -2  11   2       32.81        7.74     14.79 o 
  -1  11   2       64.92       77.43     12.72 o 
   0  11   2      856.66      800.39     30.41 o 
   1  11   2      193.55      196.80     13.09 o 
   2  11   2       80.84       80.23     13.56 o 
   3  11   2      259.67      242.85     22.70 o 
   4  11   2        0.15       -4.25     17.51 o 
   5  11   2        2.84      -12.86     19.79 o 
   6  11   2        0.01       15.14     46.60 o 
   7  11   2        1.01      117.91     53.50 o 
  -7  12   2       11.85       47.54     39.91 o 
  -6  12   2       33.13       49.91     22.80 o 
  -5  12   2       22.25       33.99     20.48 o 
  -4  12   2        4.50        1.03     15.96 o 
  -3  12   2       14.76       20.25     14.70 o 
  -2  12   2       19.85       34.88     13.13 o 
  -1  12   2       31.58       34.02     11.79 o 
   0  12   2       13.96       32.45      9.75 o 
   1  12   2      366.45      396.91     26.23 o 
   2  12   2        9.25        1.49     11.57 o 
   3  12   2        1.19       -3.87     13.87 o 
   4  12   2        1.47       -9.22     26.59 o 
   5  12   2       25.17        7.37     19.97 o 
   6  12   2       12.29       24.09     20.73 o 
   7  12   2        8.07       35.41     48.23 o 
  -6  13   2        5.37       20.39     21.11 o 
  -5  13   2        6.24       20.03     18.20 o 
  -4  13   2        8.74       31.76     19.38 o 
  -3  13   2       14.87       14.94     19.17 o 
  -2  13   2      102.01      120.70     20.11 o 
  -1  13   2        3.60       15.96     16.68 o 
   0  13   2     1230.81     1128.92     36.62 o 
   1  13   2       15.19       25.92     13.10 o 
   2  13   2        1.39      -16.81     13.66 o 
   3  13   2        0.67        6.60     14.48 o 
   4  13   2       19.60       20.20     18.79 o 
   5  13   2        2.10      -16.01     19.45 o 
   6  13   2        4.33       37.40     22.08 o 
  -6  14   2        0.04        3.43     30.17 o 
  -5  14   2       14.41       16.19     23.29 o 
  -4  14   2       10.73       21.27     23.22 o 
  -3  14   2        0.16       13.61     15.38 o 
  -2  14   2        0.10        8.08     14.45 o 
  -1  14   2      315.14      376.52     26.52 o 
   0  14   2      247.83      295.02     32.43 o 
   1  14   2      728.52      653.80     26.92 o 
   2  14   2       11.13       15.32     14.74 o 
   3  14   2       15.67       18.48     16.86 o 
   4  14   2      112.11      117.51     22.47 o 
   5  14   2       35.69       49.98     21.52 o 
   6  14   2        0.61       26.64     20.49 o 
  -6  15   2       30.78       32.06     30.05 o 
  -5  15   2        4.39       13.55     17.91 o 
  -4  15   2       23.74       -0.29     22.43 o 
  -3  15   2      673.07      595.93    136.11 o 
  -2  15   2        0.85       -8.31     14.64 o 
  -1  15   2       83.11       89.54     17.68 o 
   0  15   2     1769.33     1725.93     77.76 o 
   1  15   2        7.64       -2.06     20.52 o 
   2  15   2       28.71       25.24     16.77 o 
   3  15   2      281.29      216.99     50.56 o 
   4  15   2        0.01       -6.67     19.23 o 
   5  15   2        0.11       14.00     20.90 o 
   6  15   2        1.41       81.21     30.00 o 
  -5  16   2       22.53       22.50     16.61 o 
  -4  16   2       54.17       26.16     39.61 o 
  -3  16   2        1.08       39.39     21.07 o 
  -2  16   2       55.72       32.71     19.91 o 
  -1  16   2        0.87       10.14     15.47 o 
   0  16   2       37.94       72.33     20.16 o 
   1  16   2        8.12      -10.11     19.10 o 
   2  16   2       30.65       14.92     17.50 o 
   3  16   2       48.84       60.58     26.80 o 
   4  16   2       70.65       82.50     48.65 o 
   5  16   2       19.53       17.64     23.97 o 
  -5  17   2       12.96        8.95     16.04 o 
  -4  17   2        1.48       33.56     17.21 o 
  -3  17   2       14.88       17.24     19.95 o 
  -2  17   2        1.41       21.40     20.77 o 
  -1  17   2       13.90       18.03     19.37 o 
   0  17   2       20.60       25.56     19.66 o 
   1  17   2       35.73       45.99     21.79 o 
   2  17   2       14.17       30.66     27.01 o 
   3  17   2        0.02       17.49     19.50 o 
   4  17   2        7.04       23.94     20.23 o 
   5  17   2       26.61       59.48     22.16 o 
  -5  18   2       29.47        0.69     29.08 o 
  -4  18   2       27.96       38.53     16.79 o 
  -3  18   2        0.31       29.64     40.98 o 
  -2  18   2        5.24       38.51     23.98 o 
  -1  18   2        0.61       13.76     22.13 o 
   0  18   2        0.10        2.00     23.02 o 
   1  18   2        0.02       59.64     28.42 o 
   2  18   2        0.00       12.21     25.88 o 
   3  18   2        1.29       32.49     21.03 o 
   4  18   2       30.56       32.23     21.03 o 
  -4  19   2        0.01        9.56     16.47 o 
  -3  19   2       19.78       28.71     22.24 o 
  -2  19   2        9.80       -9.08     28.98 o 
  -1  19   2       16.29       32.21     22.47 o 
   0  19   2        0.31       51.37     23.89 o 
   1  19   2        0.20       37.35     27.28 o 
   2  19   2        0.03       26.42     28.05 o 
   3  19   2       22.70       23.14     26.34 o 
   4  19   2        0.10       53.08     44.80 o 
  -3  20   2        0.04       -4.36     31.04 o 
  -2  20   2       28.17       35.91     61.24 o 
  -1  20   2       11.35       -5.78     26.99 o 
   0  20   2        0.24       34.80     25.01 o 
   1  20   2        7.09       41.66     36.70 o 
   2  20   2       24.86       37.66     27.76 o 
   3  20   2        1.02       60.49     36.00 o 
  -2  21   2        3.89      -24.07     60.17 o 
  -1  21   2        4.64       67.15     27.26 o 
   0  21   2       12.42       31.73     27.28 o 
   1  21   2        0.03       -0.87     39.65 o 
   2  21   2       53.51      108.59     41.01 o 
  -1  22   2        2.00       72.38     46.24 o 
   0  22   2        4.47       74.38     42.01 o 
   1  22   2        7.86       50.22     40.37 o 
  -7   0   3       73.54       38.61     44.49 o 
  -5   0   3        6.59       -2.22     17.21 o 
  -3   0   3      979.69     1003.77     31.43 o 
  -1   0   3     2229.72     1883.13     53.71 o 
   1   0   3       17.23       25.90      8.12 o 
   3   0   3     3070.44     3167.64     72.34 o 
   5   0   3      218.85      252.99     34.50 o 
   7   0   3       13.49       32.66     31.83 o 
  -8   1   3        0.02       -4.60     32.40 o 
  -7   1   3       28.95       49.88     23.00 o 
  -6   1   3       20.37       20.24     12.69 o 
  -5   1   3       69.01       60.32     11.43 o 
  -4   1   3      699.00      701.17     20.64 o 
  -3   1   3        3.61       -6.03      6.06 o 
  -2   1   3     1037.97      950.41     19.34 o 
  -1   1   3      146.26      144.08      8.50 o 
   0   1   3     4399.17     4208.32     66.50 o 
   1   1   3    23440.03    22037.18    295.80 o 
   2   1   3      394.00      381.42     15.14 o 
   3   1   3     1481.39     1430.80     32.18 o 
   4   1   3      255.99      312.71     21.44 o 
   5   1   3       18.09       14.64     15.48 o 
   6   1   3       54.17       54.42     23.71 o 
   7   1   3       25.30       27.36     22.44 o 
  -8   2   3        6.23       15.34     46.32 o 
  -7   2   3        3.70        2.46     18.70 o 
  -6   2   3      100.36       92.82     17.64 o 
  -5   2   3       21.41       18.11      9.72 o 
  -4   2   3       18.49        8.45      8.03 o 
  -3   2   3      138.80      171.19     11.61 o 
  -2   2   3      100.58      111.38      7.56 o 
  -1   2   3       47.82       43.42      6.39 o 
   0   2   3     2428.56     2092.65     36.53 o 
   1   2   3     1375.22     1164.79     21.21 o 
   2   2   3       94.09       96.85      9.71 o 
   3   2   3       32.39       34.32     12.28 o 
   4   2   3        0.02      -12.65      8.74 o 
   5   2   3       12.90       23.64     16.29 o 
   6   2   3        1.44       22.91     19.00 o 
   7   2   3       30.96       39.45     39.43 o 
   8   2   3      104.58      102.18     58.30 o 
  -8   3   3        9.56      154.61    136.91 o 
  -7   3   3       78.84       83.69     26.60 o 
  -6   3   3       26.65       36.95     16.81 o 
  -5   3   3        0.39       11.40      9.32 o 
  -4   3   3       35.79       27.01      9.95 o 
  -3   3   3       33.91       30.05      6.72 o 
  -2   3   3      877.05      908.33     18.78 o 
  -1   3   3      176.69      158.86      8.76 o 
   0   3   3      601.33      649.58     16.55 o 
   1   3   3     1212.77     1103.22     20.82 o 
   2   3   3      722.12      648.91     19.04 o 
   3   3   3      275.04      282.62     16.45 o 
   4   3   3      269.07      295.20     19.05 o 
   5   3   3       23.53       42.08     17.61 o 
   6   3   3       18.47       -4.11     18.58 o 
   7   3   3        7.35       -5.21     25.99 o 
   8   3   3        2.01       39.38     55.10 o 
  -8   4   3       10.01       35.63     56.75 o 
  -7   4   3        0.61       40.61     26.60 o 
  -6   4   3        0.09        4.42     14.00 o 
  -5   4   3       11.11       25.89     12.56 o 
  -4   4   3       59.38       79.27      9.51 o 
  -3   4   3      362.85      401.42     14.72 o 
  -2   4   3     1329.02     1334.67     27.98 o 
  -1   4   3     1009.30      989.82     21.72 o 
   0   4   3     2787.85     2551.10     44.67 o 
   1   4   3        0.38        7.13      4.92 o 
   2   4   3        8.25        4.88      6.93 o 
   3   4   3        9.36        2.01      8.04 o 
   4   4   3       82.98       92.55     18.16 o 
   5   4   3       19.51       31.01     17.54 o 
   6   4   3       65.19       17.18     27.15 o 
   7   4   3        5.41       -0.32     26.83 o 
   8   4   3        0.86      -34.57     52.58 o 
  -8   5   3        5.86       -3.82     48.99 o 
  -7   5   3        0.03       30.36     20.28 o 
  -6   5   3        2.29       32.09     15.41 o 
  -5   5   3       47.90       48.54     18.02 o 
  -4   5   3       86.94       78.98     15.78 o 
  -3   5   3      123.95      150.49     12.29 o 
  -2   5   3      239.22      251.39     10.08 o 
  -1   5   3     1724.03     1614.80     31.60 o 
   0   5   3       44.60       45.76      7.37 o 
   1   5   3       27.02       32.08      6.37 o 
   2   5   3      481.28      491.16     41.54 o 
   3   5   3        0.74        1.25      8.75 o 
   4   5   3       14.46       27.41     12.63 o 
   5   5   3       10.21       12.14     14.96 o 
   6   5   3      157.87      175.60     31.94 o 
   7   5   3        0.32      -38.30     26.68 o 
   8   5   3        5.03      -21.37     53.80 o 
  -8   6   3        6.42       -5.25     46.78 o 
  -7   6   3        1.59       53.49     20.41 o 
  -6   6   3       72.19       73.61     17.83 o 
  -5   6   3      207.29      200.76     25.56 o 
  -4   6   3        2.77       -1.32      9.32 o 
  -3   6   3       30.80       22.43      8.34 o 
  -2   6   3      303.69      298.16     17.41 o 
  -1   6   3     1085.94     1010.42     23.22 o 
   0   6   3        8.34        8.42      5.32 o 
   1   6   3      191.28      192.32     10.42 o 
   2   6   3     2046.67     1870.15     44.98 o 
   3   6   3        3.74        0.90      9.54 o 
   4   6   3       76.91       81.77     15.40 o 
   5   6   3        0.02      -11.06     16.62 o 
   6   6   3      166.08      171.80     32.85 o 
   7   6   3        7.83       37.51     29.64 o 
  -8   7   3       15.10       -6.68     44.78 o 
  -7   7   3       36.53       51.39     24.85 o 
  -6   7   3        0.04        7.72     15.47 o 
  -5   7   3     3032.31     2592.15     65.53 o 
  -4   7   3       58.05       53.67     12.36 o 
  -3   7   3      117.77      153.21     13.43 o 
  -2   7   3     1054.25     1169.28     31.66 o 
  -1   7   3     1207.86     1209.54     27.34 o 
   0   7   3      489.77      454.45     14.04 o 
   1   7   3      690.30      863.50     20.51 o 
   2   7   3     1368.16     1570.81     35.59 o 
   3   7   3       10.65        1.94     11.17 o 
   4   7   3        7.82       13.25     14.97 o 
   5   7   3       23.90       24.62     19.05 o 
   6   7   3       19.68       31.97     25.71 o 
   7   7   3        6.76       15.60     36.12 o 
  -7   8   3        1.49       -2.14     24.08 o 
  -6   8   3      161.57      195.79     23.51 o 
  -5   8   3      295.98      316.44     27.41 o 
  -4   8   3     1530.83     1328.81     35.44 o 
  -3   8   3        0.93       -9.55      8.47 o 
  -2   8   3      599.68      530.28     18.79 o 
  -1   8   3        3.08        4.78      6.08 o 
   0   8   3      137.18      160.51     10.95 o 
   1   8   3     1300.30     1175.90     25.38 o 
   2   8   3     1341.57     1331.28     28.47 o 
   3   8   3       33.77       13.75     11.67 o 
   4   8   3      530.61      485.20     40.54 o 
   5   8   3      668.08      603.90     42.85 o 
   6   8   3        0.38       -8.63     30.27 o 
   7   8   3        9.34       77.48     28.08 o 
  -7   9   3        1.65       26.03     32.14 o 
  -5   9   3       55.29       56.89     18.11 o 
  -4   9   3       46.05       45.34     17.02 o 
  -3   9   3      270.40      330.63     19.80 o 
  -1   9   3       91.90       81.93      9.15 o 
   0   9   3        2.34        2.46      6.35 o 
   1   9   3      179.92      179.97     12.33 o 
   3   9   3      560.85      579.07     31.78 o 
   4   9   3       41.72       43.22     20.08 o 
   5   9   3       33.33       70.68     22.30 o 
   6   9   3       38.42       52.51     47.52 o 
   7   9   3        1.71       84.43     56.24 o 
  -7  10   3        0.43       24.87     26.21 o 
  -6  10   3        2.65       17.94     20.32 o 
  -5  10   3      109.87       99.34     28.90 o 
  -4  10   3       10.52       38.31     14.33 o 
  -3  10   3        0.00        6.40     10.83 o 
  -2  10   3      128.34      126.26     14.03 o 
  -1  10   3        1.18        4.23      7.11 o 
   0  10   3       44.61       46.35      9.10 o 
   1  10   3        0.62       -8.84      7.53 o 
   2  10   3       67.53       99.75     12.18 o 
   3  10   3       29.47       14.81     16.92 o 
   4  10   3        8.03       24.79     19.61 o 
   5  10   3        0.10       35.26     21.77 o 
   6  10   3        0.77        3.94     21.42 o 
   7  10   3        3.49      -20.26     52.08 o 
  -7  11   3       32.16       34.65     27.78 o 
  -6  11   3        0.08       28.77     21.19 o 
  -5  11   3       13.97        7.59     18.56 o 
  -4  11   3       17.98       14.40     15.58 o 
  -3  11   3       22.38       45.06     13.80 o 
  -2  11   3       39.72       34.87     12.30 o 
  -1  11   3      181.16      191.95     16.43 o 
   0  11   3      161.12      143.78     15.44 o 
   1  11   3       71.42       61.48     10.44 o 
   2  11   3       24.09       29.18     15.06 o 
   3  11   3      113.48       98.39     21.86 o 
   4  11   3        2.60      -22.25     16.63 o 
   5  11   3       40.73       25.00     22.25 o 
   6  11   3        5.75       28.14     26.49 o 
  -7  12   3        0.05       43.12     40.14 o 
  -6  12   3        2.47       29.35     20.76 o 
  -5  12   3        1.53       21.07     27.73 o 
  -4  12   3       22.87       31.20     30.94 o 
  -3  12   3        4.25        3.09     13.33 o 
  -2  12   3        6.39       22.42     13.76 o 
  -1  12   3       14.36       30.88     12.08 o 
   0  12   3       13.02       24.55      9.69 o 
   1  12   3      435.74      447.91     22.54 o 
   2  12   3       15.12       15.28     15.59 o 
   3  12   3       73.13      117.62     21.70 o 
   4  12   3       19.45       14.91     19.33 o 
   5  12   3        6.37       23.88     21.03 o 
   6  12   3        2.75       37.97     32.00 o 
  -6  13   3       43.91       45.07     20.62 o 
  -5  13   3        6.12      -16.05     22.71 o 
  -4  13   3       58.76      110.38     31.41 o 
  -3  13   3        0.02       26.55     17.45 o 
  -2  13   3        9.00        5.60     14.91 o 
  -1  13   3      208.30      263.37     20.84 o 
   0  13   3      263.68      247.58     20.20 o 
   1  13   3       98.83       95.76     19.79 o 
   2  13   3        8.85      -11.29     15.85 o 
   4  13   3       41.51       39.41     25.14 o 
   5  13   3        0.48       -3.77     18.89 o 
   6  13   3        3.78       16.52     20.56 o 
  -6  14   3        0.01        9.44     27.79 o 
  -5  14   3        0.96        2.88     22.71 o 
  -4  14   3       69.40       73.42     27.47 o 
  -3  14   3        2.26      -12.39     16.54 o 
  -2  14   3        0.30       -7.70     14.85 o 
  -1  14   3      106.62      106.82     18.32 o 
   0  14   3     1096.31      938.90     42.51 o 
   1  14   3      832.07      775.55     31.80 o 
   2  14   3        0.02        4.62     17.03 o 
   3  14   3        4.01        3.27     15.43 o 
   4  14   3       85.47       79.00     21.93 o 
   5  14   3        5.03       -4.36     19.92 o 
   6  14   3       12.29       21.06     21.90 o 
  -6  15   3      142.37      119.51     57.54 o 
  -5  15   3        0.00       26.38     35.48 o 
  -4  15   3        0.37       26.39     23.02 o 
  -3  15   3      323.67      301.28     43.75 o 
  -2  15   3       18.96        6.43     17.27 o 
  -1  15   3      257.31      318.50     43.82 o 
   0  15   3      860.78      693.99    110.07 o 
   1  15   3       14.67       17.60     18.63 o 
   2  15   3       22.54       13.08     16.56 o 
   3  15   3        6.59       15.93     17.17 o 
   4  15   3       11.56      -16.50     18.15 o 
   5  15   3        0.14       15.45     21.52 o 
   6  15   3        0.00       81.12     39.07 o 
  -5  16   3        2.87       34.87     32.92 o 
  -4  16   3       40.47       42.30     29.25 o 
  -3  16   3        6.14        6.99     31.36 o 
  -2  16   3       34.91       34.45     17.78 o 
  -1  16   3       23.03       14.80     16.78 o 
   0  16   3       58.00       65.65     19.86 o 
   1  16   3      715.94      736.45    106.23 o 
   2  16   3       26.45       35.03     21.78 o 
   3  16   3        0.03       -4.24     17.69 o 
   4  16   3       17.68       42.29     23.11 o 
   5  16   3        8.34       22.47     21.53 o 
  -5  17   3        1.87       39.73     17.69 o 
  -4  17   3       16.93       20.47     27.20 o 
  -3  17   3        1.88      -13.06     31.59 o 
  -2  17   3        0.05       17.36     17.50 o 
  -1  17   3        8.19       10.73     21.61 o 
   0  17   3       57.27       47.97     23.00 o 
   1  17   3        0.15      -26.42     25.33 o 
   2  17   3      148.17      145.81     47.86 o 
   3  17   3        1.79       35.27     20.28 o 
   4  17   3        9.27       13.76     20.09 o 
   5  17   3        0.31       19.76     20.72 o 
  -4  18   3        0.59       -8.01     24.46 o 
  -3  18   3        1.04       22.28     22.31 o 
  -2  18   3        0.35       22.82     19.96 o 
  -1  18   3       20.04        9.84     22.06 o 
   0  18   3        3.63       18.24     23.04 o 
   1  18   3       55.71       37.70     36.05 o 
   2  18   3        7.43       29.55     29.10 o 
   3  18   3       18.64       22.59     19.56 o 
   4  18   3        0.04        3.55     20.49 o 
  -4  19   3       18.96      -49.68     48.99 o 
  -3  19   3       10.57       31.58     23.32 o 
  -2  19   3        4.66       21.55     24.26 o 
  -1  19   3       10.87        0.69     21.76 o 
   0  19   3        0.91       42.07     23.43 o 
   1  19   3        1.64      -22.09     35.56 o 
   2  19   3        6.31       34.57     37.50 o 
   3  19   3        2.06       18.16     25.99 o 
   4  19   3        0.25        0.64     30.51 o 
  -3  20   3        1.38        2.80     33.02 o 
  -2  20   3        4.00      -14.91     70.25 o 
  -1  20   3       20.38       58.96     48.84 o 
   0  20   3        6.43       77.78     26.64 o 
   1  20   3        0.00       46.79     46.63 o 
   2  20   3       14.52       55.18     40.35 o 
   3  20   3        4.30       84.02     54.34 o 
  -2  21   3        2.85       31.97     31.81 o 
  -1  21   3       40.16       53.44     47.89 o 
   0  21   3        0.77       24.10     36.56 o 
   1  21   3       24.08       48.99     43.99 o 
   2  21   3        4.27      128.21     44.54 o 
  -1  22   3       26.97       36.70     60.90 o 
   0  22   3        1.33       46.17     70.13 o 
  -8   0   4       21.90       88.60     50.83 o 
  -6   0   4      504.36      388.62     44.37 o 
  -4   0   4       38.27       49.54     14.35 o 
  -2   0   4      320.31      302.58     18.00 o 
   0   0   4    84094.13    76126.71   1433.74 o 
   2   0   4      504.18      410.95     31.86 o 
   4   0   4      139.10      180.46     26.87 o 
   6   0   4        0.00       44.97     31.86 o 
  -8   1   4        0.09       82.88     54.79 o 
  -7   1   4      117.35      114.02     34.17 o 
  -6   1   4        0.86       17.73     12.53 o 
  -5   1   4       34.03       34.08     12.31 o 
  -4   1   4      215.79      239.42     14.84 o 
  -3   1   4       24.06       42.25      7.75 o 
  -2   1   4      401.83      410.99     13.96 o 
  -1   1   4      796.20      622.88     15.85 o 
   0   1   4    16648.46    15474.07    231.14 o 
   1   1   4    17913.54    17037.17    231.02 o 
   2   1   4       76.36       79.04      9.26 o 
   3   1   4      117.88      132.76     12.58 o 
   4   1   4        1.85      -11.19     10.68 o 
   5   1   4        1.30       11.97     15.90 o 
   6   1   4       33.34       28.86     20.93 o 
   7   1   4       46.73       42.43     23.54 o 
   8   1   4        0.13      -70.06     46.70 o 
  -8   2   4        7.34      160.03     80.74 o 
  -7   2   4       11.95       16.95     22.22 o 
  -6   2   4       24.68       30.24     26.14 o 
  -5   2   4       19.61       23.36     15.74 o 
  -4   2   4      162.82      156.91     14.60 o 
  -3   2   4      998.63     1066.93     26.04 o 
  -2   2   4      375.24      391.79     14.00 o 
  -1   2   4     2714.46     2569.62     44.98 o 
   0   2   4     2911.28     2947.70     50.10 o 
   1   2   4     1740.31     1646.87     28.55 o 
   2   2   4      341.23      363.77     23.30 o 
   3   2   4       72.63       97.56     14.09 o 
   4   2   4      190.72      225.03     17.30 o 
   5   2   4       85.68      118.96     21.33 o 
   6   2   4       10.12       26.42     19.05 o 
   7   2   4       32.86      -16.59     24.92 o 
   8   2   4       37.88       49.30     61.51 o 
  -8   3   4        2.31      200.10     85.09 o 
  -7   3   4       18.43       60.23     34.64 o 
  -6   3   4        0.08        5.73     19.15 o 
  -5   3   4       85.23      103.16     15.80 o 
  -4   3   4       10.59        7.05      8.24 o 
  -3   3   4        5.52        1.55      5.97 o 
  -2   3   4       41.76       30.53      6.57 o 
  -1   3   4      296.58      296.34     15.66 o 
   0   3   4       27.26       27.73      9.53 o 
   1   3   4     1838.58     1691.07     29.47 o 
   2   3   4      430.15      420.55     17.09 o 
   3   3   4      135.64      149.46     13.77 o 
   4   3   4      129.21      180.45     16.85 o 
   5   3   4        2.20       -4.34     15.43 o 
   6   3   4        8.35      -19.35     18.12 o 
   7   3   4        3.12       -0.36     26.09 o 
  -8   4   4        0.63        3.16     37.51 o 
  -7   4   4        8.91       32.88     25.69 o 
  -6   4   4       28.98       52.67     18.69 o 
  -5   4   4        8.40        8.05     11.80 o 
  -4   4   4       12.99       17.06      8.63 o 
  -3   4   4      162.98      152.40     10.53 o 
  -2   4   4        5.03       12.44      5.96 o 
  -1   4   4      144.72      160.45     12.52 o 
   0   4   4       88.56      118.74      9.17 o 
   1   4   4      218.72      207.00      9.98 o 
   2   4   4        4.45       -1.33      7.65 o 
   3   4   4      274.79      314.09     18.25 o 
   4   4   4        1.49        2.93     10.94 o 
   5   4   4       24.79       26.38     17.40 o 
   6   4   4       84.31      172.79     31.43 o 
   7   4   4        8.16       18.80     43.25 o 
  -8   5   4       19.62       54.07     75.74 o 
  -7   5   4        5.60       11.21     20.57 o 
  -6   5   4       13.78       -8.08     17.46 o 
  -5   5   4        0.01       11.26     12.17 o 
  -4   5   4      246.25      246.15     20.80 o 
  -3   5   4       45.22       40.80      7.42 o 
  -2   5   4       51.35       55.16      7.29 o 
  -1   5   4     2051.66     2052.17     39.25 o 
   0   5   4      247.79      278.62     13.21 o 
   1   5   4       18.68       17.35      6.42 o 
   2   5   4       25.95       19.10      8.37 o 
   3   5   4      177.20      188.20     17.92 o 
   4   5   4       88.17       79.78     18.60 o 
   5   5   4        0.84        1.56     16.58 o 
   6   5   4      345.03      329.74     37.51 o 
   7   5   4       26.28      -33.06     28.44 o 
  -8   6   4       16.54       32.73     44.68 o 
  -7   6   4        0.25       30.43     20.92 o 
  -6   6   4       15.38       17.64     24.03 o 
  -5   6   4        9.27       40.08     13.25 o 
  -4   6   4      186.40      193.27     16.18 o 
  -3   6   4       27.47       21.69     10.24 o 
  -2   6   4        6.76        2.58      5.29 o 
  -1   6   4      117.97      145.52     14.73 o 
   0   6   4        4.44        9.82      6.91 o 
   1   6   4      452.67      403.80     16.98 o 
   2   6   4      131.18      148.93     13.12 o 
   3   6   4       41.73       49.73     12.47 o 
   4   6   4       22.20       15.05     13.82 o 
   5   6   4      405.75      457.07     31.82 o 
   6   6   4      509.84      387.98     51.07 o 
   7   6   4        0.87       32.59     31.33 o 
  -7   7   4        4.26       39.08     23.35 o 
  -6   7   4       49.38       24.03     23.23 o 
  -5   7   4     1229.60     1117.24     44.15 o 
  -4   7   4       97.97      103.16     21.88 o 
  -3   7   4       48.95       41.06      9.67 o 
  -2   7   4       87.34      112.68     13.99 o 
  -1   7   4     1292.76     1245.63     28.68 o 
   0   7   4        0.05       -2.70      8.03 o 
   1   7   4       70.82       89.74      9.41 o 
   2   7   4      195.85      208.76     18.29 o 
   3   7   4        3.00       -1.95     11.60 o 
   4   7   4        0.93       -4.18     13.52 o 
   5   7   4      183.17      138.66     23.84 o 
   6   7   4        7.21       53.09     31.66 o 
   7   7   4        4.76       39.32     31.46 o 
  -7   8   4       88.61      101.50     27.85 o 
  -6   8   4       58.97       49.91     42.45 o 
  -5   8   4      642.94      710.79    123.97 o 
  -4   8   4      229.27      263.73     20.08 o 
  -3   8   4       21.00       20.75     12.22 o 
  -2   8   4      584.01      572.75     34.01 o 
  -1   8   4     1242.16     1301.92     30.62 o 
   0   8   4      433.32      454.77     22.56 o 
   1   8   4      886.92      982.27     23.40 o 
   2   8   4      685.04      806.57     21.44 o 
   3   8   4       11.39       -1.69     12.19 o 
   4   8   4       41.74       17.41     23.38 o 
   5   8   4       46.24       71.52     26.16 o 
   6   8   4        0.00        9.40     35.62 o 
   7   8   4       14.37       25.28     55.33 o 
  -7   9   4       13.90       71.39     26.79 o 
  -6   9   4      270.52      202.97     47.64 o 
  -5   9   4       49.54       40.82     28.08 o 
  -4   9   4       22.90       37.14     16.86 o 
  -3   9   4        1.72      -13.99      9.72 o 
  -2   9   4        2.89        9.01     11.27 o 
  -1   9   4      532.27      602.12     29.64 o 
   0   9   4      421.33      451.60     16.34 o 
   1   9   4      322.94      345.48     19.07 o 
   2   9   4      182.34      166.57     15.83 o 
   3   9   4       69.26       67.18     15.14 o 
   4   9   4        0.14        4.56     18.58 o 
   5   9   4        0.00       -8.40     20.74 o 
   6   9   4       94.65       66.89     43.18 o 
   7   9   4        0.19       43.91     31.42 o 
  -7  10   4        2.31        5.37     25.93 o 
  -6  10   4        0.00       11.42     22.29 o 
  -5  10   4        5.52       28.67     21.38 o 
  -4  10   4       67.40       78.48     20.08 o 
  -3  10   4       42.82       58.39     16.34 o 
  -2  10   4        1.20       -1.68     11.26 o 
  -1  10   4      232.64      283.34     17.49 o 
   0  10   4        0.39       -0.17      7.68 o 
   1  10   4       62.12       61.96     16.03 o 
   2  10   4      131.23      138.33     15.50 o 
   3  10   4      359.59      333.94     27.91 o 
   4  10   4        7.91       22.24     19.69 o 
   5  10   4        0.42       32.53     21.81 o 
   6  10   4      134.24      151.33     31.93 o 
  -7  11   4        1.02       39.77     27.14 o 
  -6  11   4        0.57       23.10     23.09 o 
  -5  11   4        0.32       35.46     22.84 o 
  -4  11   4       67.19       48.54     19.39 o 
  -3  11   4        6.25      -21.40     14.27 o 
  -2  11   4      163.28      148.43     19.68 o 
  -1  11   4      109.32      134.05     15.09 o 
   0  11   4      257.26      285.83     19.75 o 
   1  11   4       15.21        6.52      9.47 o 
   2  11   4      103.91      128.51     16.08 o 
   3  11   4        1.98       12.02     17.83 o 
   4  11   4        1.09       18.48     18.61 o 
   5  11   4       34.55       30.65     26.90 o 
   6  11   4       46.06       49.46     42.74 o 
  -7  12   4        0.25       54.56     45.86 o 
  -6  12   4        0.75        9.54     23.93 o 
  -5  12   4       49.00       43.58     23.49 o 
  -4  12   4       14.77       -9.57     18.42 o 
  -3  12   4       39.79       73.25     19.86 o 
  -2  12   4      120.04      101.01     19.34 o 
  -1  12   4       11.86       22.58     14.29 o 
   0  12   4       28.14       34.85     12.99 o 
   1  12   4        1.58        0.33      9.92 o 
   2  12   4        0.00       18.86     16.02 o 
   3  12   4        0.03       14.52     16.65 o 
   4  12   4        1.02       -1.90     17.25 o 
   5  12   4        1.20       -5.56     21.30 o 
   6  12   4       19.99       27.83     22.44 o 
  -5  13   4        0.34       30.74     22.66 o 
  -4  13   4        2.88      -14.74     18.82 o 
  -3  13   4       85.81       84.60     20.68 o 
  -2  13   4        4.12        2.43     19.36 o 
  -1  13   4       57.51       78.84     18.14 o 
   0  13   4      118.12      130.88     16.77 o 
   1  13   4        6.43        8.32     11.94 o 
   2  13   4       23.26       19.28     17.09 o 
   3  13   4        0.26       -2.99     15.90 o 
   4  13   4       51.77       41.61     20.36 o 
   5  13   4       12.91       29.25     25.23 o 
   6  13   4        1.74       34.00     36.50 o 
  -6  14   4        2.96       -4.19     40.49 o 
  -5  14   4       13.26       -4.18     23.37 o 
  -4  14   4       97.29      108.59     24.55 o 
  -3  14   4      133.09      111.47     22.44 o 
  -2  14   4      167.23      157.55     23.21 o 
  -1  14   4        1.19      -10.85     15.13 o 
   0  14   4      282.41      284.45     22.26 o 
   1  14   4       34.91       57.43     17.26 o 
   2  14   4        0.06      -15.88     15.46 o 
   3  14   4        0.39        6.17     16.75 o 
   4  14   4       14.08       17.26     32.44 o 
   5  14   4        0.05       28.22     21.45 o 
   6  14   4       13.66       18.47     57.20 o 
  -5  15   4       20.02       25.66     27.48 o 
  -4  15   4        1.35       32.12     22.07 o 
  -3  15   4       48.08       23.92     22.31 o 
  -2  15   4        2.80       -7.84     17.02 o 
  -1  15   4      364.00      318.68     44.96 o 
   0  15   4      195.14      166.76     28.59 o 
   1  15   4        0.02      -21.42     21.74 o 
   2  15   4        1.21        4.89     16.19 o 
   3  15   4       39.94       47.64     19.69 o 
   4  15   4        0.27       -4.00     23.65 o 
   5  15   4        1.26       23.44     21.31 o 
  -5  16   4       17.95        7.14     33.00 o 
  -4  16   4        0.77      -15.52     18.79 o 
  -3  16   4        1.07       42.75     19.43 o 
  -2  16   4        2.37       14.61     17.21 o 
  -1  16   4      107.04       89.49     19.84 o 
   0  16   4        9.16       24.70     22.88 o 
   2  16   4       11.71       11.57     18.41 o 
   3  16   4       53.05       65.11     24.05 o 
   4  16   4       84.28       46.65     21.20 o 
   5  16   4        0.90       11.02     20.69 o 
  -5  17   4        4.41       14.93     27.64 o 
  -4  17   4        9.39       42.13     24.56 o 
  -3  17   4        0.95       25.37     21.52 o 
  -2  17   4        5.00       18.84     18.65 o 
  -1  17   4       26.18       36.09     21.89 o 
   0  17   4       33.09       44.67     23.56 o 
   1  17   4       89.74       89.38     36.07 o 
   2  17   4       54.28      122.00     42.54 o 
   3  17   4        5.04        3.29     19.72 o 
   4  17   4        0.73       31.30     20.39 o 
   5  17   4        0.35      -19.49     37.85 o 
  -4  18   4        0.29        4.93     25.25 o 
  -3  18   4       10.51       28.79     21.97 o 
  -2  18   4       22.10       38.52     22.19 o 
  -1  18   4        0.10       -6.74     31.79 o 
   0  18   4        0.00        0.02     19.66 o 
   1  18   4      178.38      105.77     36.67 o 
   2  18   4       15.66        5.60     38.04 o 
   3  18   4        0.03       14.75     34.97 o 
   4  18   4        2.43       26.74     20.88 o 
  -4  19   4        0.00      -14.65     41.13 o 
  -3  19   4        7.52       24.12     37.70 o 
  -2  19   4        0.03        4.02     21.75 o 
  -1  19   4       21.54       33.66     23.16 o 
   0  19   4        3.75       37.90     24.07 o 
   1  19   4        6.96       17.32     35.21 o 
   2  19   4        0.00       10.90     39.89 o 
   3  19   4        1.43       95.07     39.57 o 
   4  19   4        0.00      -43.19     36.25 o 
  -3  20   4       10.51       63.42     50.21 o 
  -2  20   4        2.12       43.39     23.92 o 
  -1  20   4        7.74       -4.85     22.15 o 
   0  20   4        5.16      -10.97     29.63 o 
   1  20   4        0.39       61.91     67.35 o 
   2  20   4       11.32       90.54     42.09 o 
   3  20   4        0.65       58.15     58.84 o 
  -2  21   4        1.49       81.05     52.05 o 
  -1  21   4        6.56       61.47     56.04 o 
   0  21   4        1.63       -1.31     32.07 o 
   1  21   4        3.57      109.57     46.61 o 
   0  22   4        0.73       84.10     66.24 o 
  -5   0   5       60.43       55.49     18.73 o 
  -3   0   5     2848.65     3030.51     72.15 o 
  -1   0   5      947.86     1107.54     57.85 o 
   1   0   5      366.31      376.50     17.41 o 
   3   0   5       61.93       86.07     14.62 o 
   5   0   5        6.77       18.15     31.82 o 
   7   0   5        1.45       37.84     35.02 o 
  -7   1   5       73.94       62.12     42.66 o 
  -6   1   5        2.07       13.86     17.00 o 
  -5   1   5       40.02       21.46     13.54 o 
  -4   1   5       19.77       12.95      9.70 o 
  -3   1   5      695.57      725.36     28.05 o 
  -2   1   5     1918.34     1949.48     42.57 o 
  -1   1   5       29.23       44.84      7.18 o 
   0   1   5     1860.34     1778.80     33.86 o 
   1   1   5      301.87      315.98     16.44 o 
   2   1   5      187.28      239.48     12.09 o 
   3   1   5        0.50      -10.65      7.85 o 
   4   1   5       61.43       63.46     15.55 o 
   5   1   5        2.49       30.48     17.40 o 
   6   1   5        8.62       17.67     18.67 o 
   7   1   5       38.91       62.79     25.58 o 
  -8   2   5        0.87      171.10     77.00 o 
  -7   2   5       10.09       59.90     28.18 o 
  -6   2   5       12.98       18.29     13.74 o 
  -5   2   5        9.33        6.21     12.33 o 
  -4   2   5      340.46      359.96     21.91 o 
  -3   2   5      622.12      671.33     18.20 o 
  -2   2   5      158.26      156.17     10.97 o 
  -1   2   5      741.33      727.47     18.71 o 
   0   2   5     1472.36     1224.45     26.10 o 
   1   2   5       92.43       92.87      7.60 o 
   2   2   5      584.60      586.23     19.79 o 
   3   2   5        1.63       -3.87      8.67 o 
   4   2   5      118.95      137.22     25.79 o 
   5   2   5       46.74       57.65     18.75 o 
   6   2   5       31.92       25.73     19.88 o 
   7   2   5        1.08        3.99     27.65 o 
  -8   3   5        1.61      146.37     88.75 o 
  -7   3   5        0.02       26.75     19.82 o 
  -6   3   5        9.76      -13.82     14.84 o 
  -5   3   5       39.76       31.68     13.49 o 
  -4   3   5      152.96      146.44     13.22 o 
  -3   3   5       35.30       41.14      8.96 o 
  -2   3   5        4.76       11.29      6.36 o 
  -1   3   5       30.46       35.50      6.68 o 
   0   3   5      111.75      108.31      9.17 o 
   1   3   5      149.07      156.33     10.99 o 
   2   3   5       30.86       28.88      9.06 o 
   3   3   5        4.88        9.20     10.49 o 
   4   3   5        3.06        2.16     11.69 o 
   5   3   5      117.89      109.08     22.50 o 
   6   3   5       11.05       -1.18     18.95 o 
   7   3   5        0.97       14.39     29.18 o 
  -8   4   5        0.26       -8.95     49.72 o 
  -7   4   5       30.58       51.45     32.36 o 
  -6   4   5       24.99       47.43     37.51 o 
  -5   4   5        0.40       -3.76     11.94 o 
  -4   4   5        5.71       13.13      8.42 o 
  -3   4   5        3.48       16.95      8.17 o 
  -2   4   5       26.39       33.41      7.45 o 
  -1   4   5       52.02       46.43      7.34 o 
   0   4   5        0.96       -7.64      5.50 o 
   1   4   5       63.55       70.36      7.85 o 
   2   4   5      267.07      280.80     16.30 o 
   3   4   5       15.23       12.21     10.07 o 
   4   4   5       92.51       90.13     16.46 o 
   5   4   5       56.50       53.73     19.19 o 
   6   4   5       19.75       30.70     24.05 o 
   7   4   5        7.93       42.72     29.77 o 
  -8   5   5        0.63       23.79     40.29 o 
  -7   5   5        1.86       22.95     36.77 o 
  -6   5   5        0.34       22.24     33.70 o 
  -5   5   5       87.15       93.77     18.99 o 
  -4   5   5      604.95      603.70     23.46 o 
  -3   5   5        9.95        1.40      7.86 o 
  -2   5   5      267.51      294.55     14.16 o 
  -1   5   5      238.73      264.36     21.35 o 
   0   5   5       94.26       97.61     11.58 o 
   1   5   5      517.17      521.30     15.59 o 
   2   5   5      109.67      108.66     12.42 o 
   3   5   5        0.04       -6.56      9.55 o 
   4   5   5       56.29       48.70     15.13 o 
   5   5   5       21.10       34.68     18.10 o 
   6   5   5      186.32      205.47     42.49 o 
   7   5   5        1.56       21.46     41.88 o 
  -8   6   5        5.35       31.85     48.01 o 
  -7   6   5        7.92       23.49     26.07 o 
  -6   6   5       28.18       15.08     21.77 o 
  -5   6   5       56.65       42.58     15.81 o 
  -4   6   5      163.65      161.04     15.28 o 
  -3   6   5        3.90        3.61      9.45 o 
  -2   6   5        2.83        2.49      6.10 o 
  -1   6   5      507.97      522.82     17.87 o 
   0   6   5       15.27        5.84      7.45 o 
   1   6   5        2.84       -1.93      6.38 o 
   2   6   5      227.91      221.64     16.17 o 
   3   6   5      797.44      752.22     31.30 o 
   4   6   5       16.79       13.09     14.17 o 
   5   6   5      558.21      509.59     41.06 o 
   6   6   5      232.59      241.48     34.67 o 
   7   6   5        5.81       33.21     32.39 o 
  -7   7   5       43.76       75.59     28.32 o 
  -6   7   5       10.23       -1.11     22.48 o 
  -5   7   5       17.15        2.58     15.09 o 
  -4   7   5      781.25      721.01     41.28 o 
  -3   7   5       69.36       73.80     14.09 o 
  -2   7   5      233.49      263.90     15.35 o 
  -1   7   5      830.93      868.12     23.94 o 
   0   7   5      422.48      441.03     18.18 o 
   1   7   5      699.69      674.00     18.91 o 
   2   7   5       60.43       56.54     14.15 o 
   3   7   5        7.82       26.16     12.86 o 
   4   7   5       71.35       76.28     17.60 o 
   5   7   5      171.37      174.39     33.87 o 
   6   7   5        0.35      -10.78     22.86 o 
   7   7   5        9.42       18.25     31.63 o 
  -7   8   5       40.53       83.63     29.60 o 
  -6   8   5       49.23       47.23     25.88 o 
  -5   8   5       75.56       59.27     18.39 o 
  -4   8   5      465.53      475.60     42.35 o 
  -3   8   5       41.37       48.26     13.70 o 
  -2   8   5      833.79      915.81     31.79 o 
  -1   8   5     2970.38     2880.62     55.43 o 
   0   8   5       81.01       73.05     11.45 o 
   1   8   5       33.60       26.53      8.40 o 
   2   8   5      154.76      209.50     16.71 o 
   3   8   5      202.97      179.91     22.08 o 
   4   8   5       30.99       47.71     25.58 o 
   5   8   5      146.29      130.90     27.17 o 
   6   8   5        8.95        6.10     27.81 o 
   7   8   5        0.28       26.09     40.19 o 
  -7   9   5        0.16       31.53     28.99 o 
  -6   9   5        4.52       -9.22     20.05 o 
  -5   9   5       18.55        8.73     19.89 o 
  -4   9   5       15.63       17.15     16.79 o 
  -3   9   5      337.75      406.21     39.67 o 
  -2   9   5        3.22       22.53     12.43 o 
  -1   9   5      266.58      267.13     16.53 o 
   0   9   5      348.23      356.98     18.77 o 
   1   9   5       34.26       27.81      9.03 o 
   2   9   5       77.58       65.39     13.81 o 
   3   9   5       22.70       16.83     14.90 o 
   4   9   5        2.08       23.21     22.67 o 
   5   9   5      152.45      192.57     27.05 o 
   6   9   5      102.01      140.54     66.30 o 
  -7  10   5       24.37       59.27     31.40 o 
  -6  10   5        0.73       -5.06     21.05 o 
  -5  10   5       41.62       80.56     26.83 o 
  -4  10   5      450.19      488.10     31.77 o 
  -3  10   5       50.10       51.35     20.32 o 
  -2  10   5       95.31      112.84     21.09 o 
  -1  10   5      104.83      119.94     17.12 o 
   0  10   5       37.48       24.80     10.94 o 
   1  10   5       51.92       47.53     11.35 o 
   2  10   5        0.33        0.34     13.16 o 
   3  10   5       56.13       85.60     21.64 o 
   4  10   5       78.35       81.35     22.24 o 
   5  10   5        5.83       -1.96     21.12 o 
   6  10   5       43.09       93.27     37.75 o 
  -7  11   5       11.48       99.51     47.47 o 
  -6  11   5       35.10       33.68     26.96 o 
  -5  11   5       31.76       42.36     23.37 o 
  -4  11   5       61.63       70.37     20.18 o 
  -3  11   5       25.28       13.66     17.06 o 
  -2  11   5        1.07      -15.57     13.42 o 
  -1  11   5      108.46      136.84     20.39 o 
   0  11   5       13.90       13.01     11.20 o 
   1  11   5       17.58       13.24     10.75 o 
   2  11   5        2.83        3.97     13.84 o 
   3  11   5       19.33       47.25     19.34 o 
   4  11   5       11.47       15.57     19.71 o 
   5  11   5       37.86       42.01     21.78 o 
   6  11   5        9.20       12.09     26.07 o 
  -6  12   5        0.83      -16.70     23.27 o 
  -5  12   5        0.01       13.53     19.26 o 
  -4  12   5        5.64        4.28     17.63 o 
  -3  12   5       43.97       51.14     18.15 o 
  -2  12   5       25.76       32.01     17.03 o 
  -1  12   5       16.81        2.88     14.86 o 
   0  12   5       60.17       66.76     17.33 o 
   1  12   5       89.88      116.45     14.38 o 
   2  12   5       54.82        6.70     18.04 o 
   3  12   5        0.26       -6.03     15.67 o 
   4  12   5       20.41       16.74     19.73 o 
   5  12   5        2.03       20.76     26.74 o 
   6  12   5       18.33       25.02     27.92 o 
  -6  13   5        5.51        1.92     32.82 o 
  -5  13   5        2.62      -19.42     21.75 o 
  -4  13   5        7.90        6.99     17.38 o 
  -3  13   5       62.65       46.57     19.53 o 
  -2  13   5        3.08      -22.24     14.82 o 
  -1  13   5        7.51        8.01     16.14 o 
   0  13   5       25.17       36.77     16.45 o 
   1  13   5      256.45      269.56     21.67 o 
   2  13   5       13.91       -1.55     15.78 o 
   3  13   5        1.87       10.63     16.53 o 
   4  13   5      101.37       73.20     21.67 o 
   5  13   5        4.02       39.50     20.74 o 
   6  13   5        0.08       61.20     58.99 o 
  -6  14   5       31.85       16.18     26.04 o 
  -5  14   5        6.52       19.00     22.81 o 
  -4  14   5        0.02      -12.32     19.56 o 
  -3  14   5       60.07       71.78     21.05 o 
  -2  14   5       25.04       30.62     16.24 o 
  -1  14   5        9.80        8.92     16.85 o 
   0  14   5      251.51      272.62     25.64 o 
   1  14   5      141.01      174.20     41.84 o 
   2  14   5        2.68      -14.99     17.83 o 
   3  14   5      118.31       95.92     21.43 o 
   4  14   5       74.31       59.59     21.01 o 
   5  14   5        0.54       29.09     24.79 o 
  -5  15   5        0.00       -0.62     37.45 o 
  -4  15   5       28.10       10.49     26.34 o 
  -3  15   5       49.04       50.23     22.90 o 
  -2  15   5        6.08        8.18     17.03 o 
  -1  15   5       64.21       83.51     20.05 o 
   0  15   5     1088.69     1227.20     58.27 o 
   1  15   5        9.10       23.22     50.83 o 
   2  15   5        0.85       21.47     24.52 o 
   3  15   5       14.37        6.96     23.33 o 
   4  15   5       11.31       28.23     19.80 o 
   5  15   5        0.26       19.53     20.39 o 
  -5  16   5        1.49       12.23     26.58 o 
  -4  16   5       12.05       21.47     24.20 o 
  -3  16   5       37.53       37.32     19.76 o 
  -2  16   5       74.78       63.25     31.71 o 
  -1  16   5      137.14      148.98     25.86 o 
   0  16   5      222.82      268.47     91.32 o 
   1  16   5      428.51      266.95     65.02 o 
   2  16   5        3.23       55.11     42.16 o 
   3  16   5        2.95      -32.38     21.58 o 
   4  16   5        2.64       -3.35     21.84 o 
   5  16   5        0.05       14.37     22.75 o 
  -5  17   5        0.14        8.17     37.55 o 
  -4  17   5        0.60       -2.16     34.37 o 
  -3  17   5       35.86       58.97     25.70 o 
  -2  17   5       16.18       15.07     16.94 o 
  -1  17   5       76.49       57.72     27.76 o 
   0  17   5        0.16       48.50     23.23 o 
   1  17   5       18.67       27.59     42.77 o 
   2  17   5      105.45       85.17     40.56 o 
   3  17   5        8.22       35.24     25.43 o 
   4  17   5        0.27       38.54     26.02 o 
  -4  18   5        1.80       -1.88     28.43 o 
  -3  18   5        9.91       33.67     24.12 o 
  -2  18   5       52.77       29.00     26.14 o 
  -1  18   5       65.75       39.85     21.55 o 
   0  18   5       29.17       32.94     27.30 o 
   1  18   5        3.43       28.21     32.18 o 
   2  18   5        0.80        0.52     38.58 o 
   3  18   5        0.30       98.11     50.98 o 
   4  18   5        0.21       16.44     63.53 o 
  -4  19   5        8.44       34.57     45.86 o 
  -3  19   5        2.98       -3.82     25.59 o 
  -2  19   5        7.18        5.75     22.43 o 
  -1  19   5        1.99       49.18     21.22 o 
   0  19   5        1.70        6.30     26.88 o 
   1  19   5        3.04       -5.02     32.78 o 
   2  19   5       33.25      109.38     57.01 o 
   3  19   5        6.56       82.71     39.82 o 
  -3  20   5        0.30       17.03     36.78 o 
  -2  20   5        5.30       44.84     26.61 o 
  -1  20   5        8.70       36.30     23.75 o 
   0  20   5        1.04      103.21     86.96 o 
   1  20   5        2.47       49.91     49.11 o 
   2  20   5        5.70       62.61     41.41 o 
  -2  21   5        1.96      -19.50     28.71 o 
  -1  21   5       11.53       38.83     30.29 o 
   0  21   5        2.10        0.92     39.00 o 
   1  21   5        8.40       10.30     55.25 o 
  -6   0   6      117.09      140.89     39.20 o 
  -4   0   6      623.03      697.25     74.02 o 
  -2   0   6      302.36      315.37     24.87 o 
   0   0   6     3696.00     3325.18     73.21 o 
   2   0   6      537.56      490.39     23.25 o 
   4   0   6      120.13      112.09     26.28 o 
   6   0   6       85.44       44.46     30.53 o 
  -7   1   6       32.92       64.33     48.76 o 
  -6   1   6       30.08        3.37     23.53 o 
  -5   1   6       74.68       97.63     17.21 o 
  -4   1   6       88.27      100.81     12.90 o 
  -2   1   6      463.99      478.14     16.36 o 
  -1   1   6      318.87      298.13     20.88 o 
   0   1   6      309.89      343.04     14.24 o 
   1   1   6      416.29      377.29     13.14 o 
   2   1   6       22.71       28.41      7.93 o 
   3   1   6       91.19      135.33     20.90 o 
   4   1   6      191.48      215.74     22.49 o 
   5   1   6        4.14       12.83     19.27 o 
   6   1   6       15.90       27.28     19.26 o 
   7   1   6        6.28      -12.96     23.73 o 
  -7   2   6        3.62       30.59     69.71 o 
  -6   2   6      142.54      179.67     33.95 o 
  -5   2   6       15.00       12.31     10.86 o 
  -4   2   6       12.03        0.66     10.47 o 
  -3   2   6      598.67      561.13     20.32 o 
  -2   2   6      466.91      454.31     16.25 o 
  -1   2   6      165.01      183.60     11.46 o 
   0   2   6      391.80      364.31     14.93 o 
   1   2   6      888.41      802.69     19.23 o 
   2   2   6      387.46      389.08     23.16 o 
   3   2   6       17.21       11.28     10.85 o 
   4   2   6      220.19      235.92     32.32 o 
   5   2   6       51.65       52.35     19.15 o 
   6   2   6        3.00       -9.79     21.11 o 
   7   2   6        8.24       46.92     30.37 o 
  -7   3   6       30.40       33.51     26.19 o 
  -6   3   6       18.02       17.74     17.28 o 
  -5   3   6      172.37      132.60     29.28 o 
  -4   3   6       10.30        5.77      8.68 o 
  -3   3   6      167.08      192.37     14.49 o 
  -2   3   6      507.34      482.29     17.13 o 
  -1   3   6      197.05      181.22     11.67 o 
   0   3   6       48.78       63.48      8.76 o 
   1   3   6     2352.09     2107.58     37.12 o 
   2   3   6      246.35      305.35     17.51 o 
   3   3   6        0.29       12.55     10.09 o 
   4   3   6       73.37       84.02     17.99 o 
   5   3   6        0.10       -2.55     15.83 o 
   6   3   6        1.94       33.42     20.00 o 
   7   3   6       37.45       86.62     44.46 o 
  -8   4   6        0.16       19.46     89.13 o 
  -7   4   6       33.95       42.14     27.04 o 
  -6   4   6       14.61       31.61     18.21 o 
  -5   4   6        3.79      -13.38     14.00 o 
  -4   4   6        9.83       -2.72     10.05 o 
  -3   4   6       42.05       46.80     15.35 o 
  -2   4   6      204.71      228.52     13.96 o 
  -1   4   6       12.46       16.16      7.04 o 
   0   4   6      268.53      256.73     14.12 o 
   1   4   6       47.81       53.26     11.33 o 
   2   4   6      603.86      584.78     29.56 o 
   3   4   6      216.03      226.08     18.24 o 
   4   4   6       10.05       12.93     14.01 o 
   5   4   6        0.85      -18.51     16.23 o 
   6   4   6        0.06       -3.41     19.03 o 
   7   4   6       18.76       32.08     32.22 o 
  -7   5   6       22.85       16.15     23.38 o 
  -6   5   6       32.89       12.32     20.37 o 
  -5   5   6        0.00       -1.31     13.85 o 
  -4   5   6      299.78      337.36     24.13 o 
  -3   5   6        8.53       -2.16      8.22 o 
  -2   5   6        1.24        3.86      6.90 o 
  -1   5   6        4.88        6.69      7.47 o 
   0   5   6      707.84      708.48     21.36 o 
   1   5   6      480.19      461.60     15.90 o 
   2   5   6      378.76      401.78     23.99 o 
   3   5   6      437.80      444.66     29.21 o 
   4   5   6      218.83      220.24     20.97 o 
   5   5   6        0.27        6.91     16.49 o 
   6   5   6        0.41       27.06     35.89 o 
   7   5   6       17.00      -19.73     31.18 o 
  -7   6   6        0.02       14.62     22.81 o 
  -6   6   6       58.49       48.90     28.00 o 
  -5   6   6      271.57      303.02     35.10 o 
  -4   6   6      283.67      304.99     23.72 o 
  -3   6   6      171.36      167.87     18.80 o 
  -2   6   6       13.33       15.90      7.82 o 
  -1   6   6      162.62      152.79     12.45 o 
   0   6   6       67.86       74.04     10.68 o 
   1   6   6        3.22        5.11      8.13 o 
   2   6   6      865.24      820.80     38.79 o 
   3   6   6      170.57      173.92     17.98 o 
   4   6   6       21.15       22.44     15.16 o 
   5   6   6      253.42      336.29     40.49 o 
   6   6   6       47.08       46.10     25.58 o 
   7   6   6        0.07       10.76     32.77 o 
  -7   7   6       10.67       18.69     24.57 o 
  -6   7   6        0.10       36.21     32.84 o 
  -5   7   6      103.95      107.35     18.76 o 
  -4   7   6      898.08      885.41     34.24 o 
  -3   7   6       47.05       53.37     14.74 o 
  -2   7   6      688.28      785.04     23.65 o 
  -1   7   6      363.73      410.99     18.30 o 
   0   7   6        1.51        0.64      8.20 o 
   1   7   6      599.44      615.14     24.01 o 
   2   7   6      223.30      246.82     21.39 o 
   3   7   6       16.60       23.21     12.77 o 
   4   7   6      122.44      146.16     19.39 o 
   5   7   6      219.79      260.32     30.74 o 
   6   7   6        6.27       33.37     25.65 o 
   7   7   6        8.37       -4.75     43.17 o 
  -7   8   6        4.28       16.90     23.39 o 
  -6   8   6        4.62        0.34     20.34 o 
  -5   8   6      473.25      461.14     35.07 o 
  -4   8   6      450.12      496.27     49.19 o 
  -3   8   6       57.76       44.05     14.65 o 
  -2   8   6        3.02        2.72     10.93 o 
  -1   8   6      621.30      592.75     21.15 o 
   0   8   6      134.32      144.22     14.08 o 
   1   8   6        5.90        7.50      7.81 o 
   2   8   6      182.91      182.02     16.89 o 
   3   8   6      106.96       94.65     34.96 o 
   4   8   6        8.16        5.06     14.50 o 
   5   8   6       12.47       16.20     22.03 o 
   6   8   6       28.57       43.06     27.21 o 
  -7   9   6        4.74       -3.35     24.50 o 
  -6   9   6        2.66       26.00     22.42 o 
  -5   9   6        1.95       -6.05     16.30 o 
  -4   9   6      289.95      346.04     40.74 o 
  -3   9   6      463.75      572.49     31.23 o 
  -2   9   6        4.16       -0.81     14.98 o 
  -1   9   6       34.24       32.95     10.70 o 
   0   9   6       12.50        7.76     10.07 o 
   1   9   6       39.65       22.24      9.80 o 
   2   9   6       55.97       72.50     14.68 o 
   3   9   6       50.47       62.48     16.85 o 
   4   9   6        6.93       35.66     25.46 o 
   5   9   6      116.74      102.08     41.02 o 
   6   9   6      143.22       77.39     71.85 o 
  -7  10   6        1.33       26.41     25.90 o 
  -6  10   6        0.99        8.36     26.36 o 
  -5  10   6        4.51      -12.32     18.70 o 
  -4  10   6      618.17      627.60     65.51 o 
  -3  10   6      144.05      143.08     26.19 o 
  -2  10   6       54.59       69.08     16.84 o 
  -1  10   6      299.66      304.35     23.25 o 
   0  10   6       11.50       15.10     11.62 o 
   1  10   6        0.03        9.55     10.62 o 
   2  10   6        3.38       -1.54     11.31 o 
   3  10   6      111.42      128.09     22.42 o 
   4  10   6       12.66       26.53     19.96 o 
   5  10   6        1.37       37.70     33.90 o 
   6  10   6       19.80       37.09     42.22 o 
  -7  11   6        1.53       30.83     57.24 o 
  -6  11   6        3.74       -8.12     21.41 o 
  -5  11   6        4.42       -6.38     18.10 o 
  -4  11   6        1.71       17.14     16.94 o 
  -3  11   6       36.49       42.78     18.55 o 
  -2  11   6       56.65       75.04     18.47 o 
  -1  11   6       20.51       12.99     22.29 o 
   0  11   6       61.54       50.37     14.89 o 
   1  11   6      172.76      197.30     21.17 o 
   2  11   6        1.54       -8.87     12.30 o 
   3  11   6       52.18       49.56     19.67 o 
   4  11   6        0.06       -3.90     19.01 o 
   5  11   6        0.35       10.85     25.08 o 
   6  11   6        2.52       11.93     30.51 o 
  -6  12   6        9.67        1.51     27.59 o 
  -5  12   6       13.91       41.75     21.18 o 
  -4  12   6        6.66       16.48     17.02 o 
  -3  12   6        3.48       -9.20     15.41 o 
  -2  12   6       83.62       95.96     20.43 o 
  -1  12   6       65.74       79.53     19.32 o 
   0  12   6        2.42      -14.09     13.68 o 
   1  12   6      542.82      472.63     57.35 o 
   2  12   6       24.43       31.42     17.94 o 
   3  12   6        0.06       -8.87     19.07 o 
   4  12   6       12.08        8.51     19.39 o 
   5  12   6        3.81       -5.78     20.09 o 
   6  12   6        0.83       12.59     54.87 o 
  -6  13   6        0.03        5.20     25.19 o 
  -5  13   6        0.84       20.21     19.89 o 
  -4  13   6        1.97        8.57     20.02 o 
  -3  13   6        0.61        9.53     17.29 o 
  -2  13   6       65.68       93.96     19.87 o 
  -1  13   6        7.70       23.45     15.83 o 
   0  13   6       55.25       81.75     19.48 o 
   1  13   6      684.07      627.33     88.58 o 
   2  13   6       91.30       94.55     25.74 o 
   3  13   6        1.97       -6.16     17.51 o 
   4  13   6       88.22       41.05     30.04 o 
   5  13   6        1.82       10.19     21.78 o 
   6  13   6        0.07      -21.44     57.24 o 
  -5  14   6        2.19       38.80     25.50 o 
  -4  14   6        9.02        4.89     21.26 o 
  -3  14   6       35.14       35.00     18.70 o 
  -2  14   6       13.96       12.62     18.31 o 
  -1  14   6       11.29       27.76     16.41 o 
   0  14   6      182.39      235.99     24.63 o 
   1  14   6      395.96      332.03     60.33 o 
   2  14   6        0.02       11.30     29.19 o 
   3  14   6       24.20       23.12     24.36 o 
   4  14   6       61.71       76.84     39.08 o 
   5  14   6        6.04       10.53     20.07 o 
  -5  15   6        1.92      -15.09     21.38 o 
  -4  15   6       31.05       17.82     21.01 o 
  -3  15   6      218.27      162.87     47.84 o 
  -2  15   6        0.00       22.78     16.40 o 
  -1  15   6        8.34        2.03     15.93 o 
   0  15   6      255.27      290.11     43.30 o 
   1  15   6        4.53      -14.67     31.85 o 
   2  15   6       11.60       18.99     23.69 o 
   3  15   6       29.25       45.72     25.42 o 
   4  15   6        1.08       24.04     34.77 o 
   5  15   6        0.14       26.24     22.05 o 
  -5  16   6       12.23        8.31     25.08 o 
  -4  16   6        0.27       20.76     23.41 o 
  -3  16   6       30.53       24.42     19.02 o 
  -2  16   6       43.91       16.42     17.08 o 
  -1  16   6        1.67       10.43     16.34 o 
   0  16   6      148.95       92.48     33.12 o 
   1  16   6       65.81       62.32     34.94 o 
   2  16   6        6.37        6.38     35.14 o 
   3  16   6        6.74        4.37     25.36 o 
   4  16   6       11.68       28.89     40.71 o 
   5  16   6        2.34       56.40     42.28 o 
  -4  17   6        3.12       -3.83     27.25 o 
  -3  17   6        7.72       39.64     20.45 o 
  -2  17   6        8.49       23.21     16.52 o 
  -1  17   6       35.90       30.80     16.98 o 
   0  17   6        6.67       -8.86     34.04 o 
   1  17   6        8.29       24.28     30.26 o 
   2  17   6       25.14       41.41     41.13 o 
   3  17   6        5.43       50.76     36.15 o 
   4  17   6       19.64       26.22     24.92 o 
  -4  18   6        3.90      -26.35     25.79 o 
  -3  18   6        0.95       -9.79     21.15 o 
  -2  18   6       17.22       30.82     18.05 o 
  -1  18   6        0.05       29.83     20.55 o 
   0  18   6        2.78       -9.59     26.16 o 
   1  18   6        1.19      -30.51     29.32 o 
   2  18   6        4.77       20.95     33.89 o 
   3  18   6        2.76       27.15     37.27 o 
   4  18   6        1.45       26.94     43.88 o 
  -3  19   6        0.49       41.94     27.98 o 
  -2  19   6        0.62       28.30     31.12 o 
  -1  19   6       28.27       79.53     41.17 o 
   0  19   6        0.60        2.61     26.90 o 
   1  19   6        1.16        4.37     27.03 o 
   2  19   6        0.11       82.42     38.39 o 
  -3  20   6        0.03       67.46     53.04 o 
  -2  20   6       11.01       22.73     37.05 o 
  -1  20   6        0.24       17.67     21.23 o 
   0  20   6        0.02       -2.54     30.03 o 
   1  20   6        0.23       30.25     30.68 o 
  -1  21   6       10.11       12.13     41.21 o 
   0  21   6        1.74      -20.30     35.41 o 
  -5   0   7       93.90       96.82     31.71 o 
  -3   0   7      283.97      335.57     29.85 o 
  -1   0   7       34.13       36.35     13.48 o 
   1   0   7      596.91      470.67     36.00 o 
   3   0   7       26.01       26.26     19.37 o 
   5   0   7       38.19       67.38     26.33 o 
   7   0   7        0.86       30.39     38.96 o 
  -7   1   7        0.66      -12.29     44.11 o 
  -6   1   7       17.64       38.23     27.78 o 
  -5   1   7       17.83       17.12     15.69 o 
  -4   1   7      121.19      136.72     22.82 o 
  -3   1   7       83.75      103.54     12.30 o 
  -2   1   7       94.72      111.30     10.91 o 
  -1   1   7        0.61       -5.98      8.19 o 
   0   1   7     1104.78      992.76     24.79 o 
   1   1   7     2568.55     2274.06     39.98 o 
   2   1   7       78.45       83.77     10.78 o 
   3   1   7      229.44      264.17     18.98 o 
   4   1   7       51.42       57.13     18.61 o 
   5   1   7        0.07       -5.26     14.91 o 
   6   1   7        4.82       27.65     19.99 o 
   7   1   7        1.58      -22.47     25.47 o 
  -7   2   7        0.96       11.37     44.34 o 
  -6   2   7       17.89       29.72     18.88 o 
  -5   2   7       51.56       50.76     14.08 o 
  -4   2   7        0.05        5.33     10.83 o 
  -3   2   7       41.78       32.42      9.96 o 
  -2   2   7       89.04       94.38     10.72 o 
  -1   2   7       10.78        7.29      6.91 o 
   0   2   7        9.93        7.77      7.10 o 
   1   2   7     2148.74     1965.72     36.24 o 
   2   2   7      406.65      470.82     29.17 o 
   3   2   7       23.57       33.51     12.42 o 
   4   2   7      105.75      128.02     20.64 o 
   5   2   7        4.22       -9.26     21.80 o 
   6   2   7        0.83       -4.69     18.64 o 
   7   2   7       31.44       50.48     28.38 o 
  -7   3   7       25.12       -6.85     27.96 o 
  -6   3   7       37.22       63.77     19.72 o 
  -5   3   7        7.95        5.94     14.37 o 
  -4   3   7       37.08       46.80     12.83 o 
  -3   3   7       80.84       95.82     14.50 o 
  -2   3   7      857.51      800.03     23.27 o 
  -1   3   7        0.06        2.94      7.01 o 
   0   3   7      678.24      673.35     20.67 o 
   1   3   7      692.90      619.72     17.77 o 
   2   3   7      880.26      820.06     22.12 o 
   3   3   7       75.28       58.37     13.40 o 
   4   3   7        0.20        2.40     15.13 o 
   5   3   7        0.29        5.14     16.57 o 
   6   3   7       32.04       40.57     21.29 o 
   7   3   7        6.05       -3.67     32.08 o 
  -7   4   7        9.94       37.69     29.42 o 
  -6   4   7        0.40       18.69     16.90 o 
  -5   4   7        3.21       -8.83     13.33 o 
  -4   4   7       11.53       14.62     12.66 o 
  -3   4   7       19.60       19.17      9.92 o 
  -2   4   7      148.34      153.13     12.64 o 
  -1   4   7      133.42      142.55     12.15 o 
   0   4   7      218.36      254.77     18.02 o 
   1   4   7      222.32      260.29     15.26 o 
   2   4   7       39.36       58.43     12.53 o 
   3   4   7        8.31       11.90     12.44 o 
   4   4   7        7.90       14.51     15.14 o 
   5   4   7        0.97       12.27     17.05 o 
   6   4   7        0.88      -14.61     19.72 o 
   7   4   7       26.63        4.68     41.38 o 
  -7   5   7        8.96       -4.47     20.41 o 
  -6   5   7        5.04       24.89     17.64 o 
  -5   5   7       24.03       33.09     26.58 o 
  -4   5   7        0.01       24.98     13.77 o 
  -3   5   7      268.79      269.61     23.07 o 
  -2   5   7        0.45       -3.59      7.52 o 
  -1   5   7       58.61       66.70     10.22 o 
   0   5   7      277.87      282.85     16.42 o 
   1   5   7       22.36        8.53      9.18 o 
   2   5   7        5.05        3.49     10.00 o 
   3   5   7       39.50       28.96     14.37 o 
   4   5   7        0.46       17.47     15.99 o 
   5   5   7       24.93       21.19     17.30 o 
   6   5   7       66.66       94.35     28.27 o 
   7   5   7       11.85        9.69     54.49 o 
  -7   6   7        1.67       33.52     23.91 o 
  -6   6   7       33.90       69.52     23.30 o 
  -5   6   7        4.29        9.98     13.89 o 
  -4   6   7      134.99      143.70     19.68 o 
  -3   6   7       28.35       10.91     15.69 o 
  -2   6   7      124.28      131.87     12.87 o 
  -1   6   7      257.81      311.94     21.68 o 
   0   6   7      414.86      453.82     20.38 o 
   1   6   7       13.34       25.02     10.49 o 
   2   6   7      762.85      761.65     41.92 o 
   3   6   7       30.13       23.33     14.88 o 
   4   6   7       37.60       45.72     17.35 o 
   5   6   7        2.96      -28.09     18.73 o 
   6   6   7       12.69       13.27     26.23 o 
  -7   7   7       29.71       35.79     30.24 o 
  -6   7   7       31.08       36.05     30.27 o 
  -5   7   7     1253.51     1107.05     45.08 o 
  -4   7   7      194.25      254.41     36.93 o 
  -3   7   7       82.94       91.11     16.61 o 
  -2   7   7        4.54        2.05      8.74 o 
  -1   7   7       18.36       22.47      9.88 o 
   0   7   7      277.16      268.73     17.44 o 
   1   7   7       53.40       83.59     12.99 o 
   2   7   7      254.69      264.48     19.73 o 
   3   7   7        0.08       -3.30     12.72 o 
   4   7   7       12.44       19.49     14.29 o 
   5   7   7        6.77       27.31     27.09 o 
   6   7   7        0.34       10.99     24.83 o 
  -7   8   7        3.63       27.47     22.34 o 
  -6   8   7       61.54       88.04     30.12 o 
  -5   8   7        3.24       -3.11     15.28 o 
  -4   8   7      868.67      796.21     88.72 o 
  -3   8   7        5.14       11.81     13.61 o 
  -2   8   7      134.92      161.85     19.16 o 
  -1   8   7       15.86       14.25     10.17 o 
   0   8   7       32.49       31.66     11.74 o 
   1   8   7       18.18       29.44     12.33 o 
   2   8   7       63.56       78.90     15.46 o 
   3   8   7        4.26       -1.21     16.97 o 
   4   8   7       99.84      111.37     36.14 o 
   5   8   7      144.50      123.32     27.81 o 
   6   8   7        2.36       -8.31     24.33 o 
  -7   9   7        0.62       14.64     29.96 o 
  -6   9   7       11.81       47.44     21.62 o 
  -5   9   7       56.47       49.03     22.50 o 
  -4   9   7      113.10      105.12     19.20 o 
  -3   9   7      143.70      146.95     20.98 o 
  -2   9   7       17.51       -0.61     17.71 o 
  -1   9   7      197.63      210.06     16.75 o 
   0   9   7        0.19       -3.88     11.04 o 
   1   9   7        3.62        2.95     11.50 o 
   2   9   7       81.96      100.56     16.89 o 
   3   9   7      281.32      259.21     22.29 o 
   4   9   7        0.50       28.61     50.10 o 
   5   9   7       48.17       31.14     32.74 o 
   6   9   7        0.00        3.78     45.86 o 
  -7  10   7        7.77      -13.23     36.34 o 
  -6  10   7        9.49        9.69     20.56 o 
  -5  10   7       35.86       33.61     17.12 o 
  -4  10   7      109.19      121.90     19.72 o 
  -3  10   7        4.40       18.69     16.36 o 
  -2  10   7        6.65      -13.22     14.14 o 
  -1  10   7        5.35       15.75     13.71 o 
   0  10   7        0.01        0.96     11.99 o 
   1  10   7        0.25       -2.12     14.59 o 
   2  10   7       59.12       51.33     15.10 o 
   3  10   7        9.01       13.09     14.86 o 
   4  10   7       65.65       49.95     28.09 o 
   5  10   7       26.76       26.30     38.85 o 
   6  10   7        2.64       83.07     42.14 o 
  -6  11   7        4.17        8.50     21.10 o 
  -5  11   7        4.00      -21.56     17.73 o 
  -4  11   7       18.57       17.19     22.68 o 
  -3  11   7        0.05        3.22     16.06 o 
  -2  11   7        5.92        4.95     15.59 o 
  -1  11   7        0.67       -4.91     13.92 o 
   0  11   7      237.13      246.23     33.51 o 
   1  11   7       80.44       81.68     20.01 o 
   2  11   7        3.19       -0.56     14.59 o 
   3  11   7        1.60      -20.01     16.74 o 
   4  11   7       22.97       42.34     21.70 o 
   5  11   7       10.98       54.13     25.67 o 
   6  11   7        0.97       79.29     52.12 o 
  -6  12   7        6.22      -12.11     20.98 o 
  -5  12   7        0.07       -4.80     19.07 o 
  -4  12   7        0.25        7.29     15.33 o 
  -3  12   7        6.29        9.73     15.60 o 
  -2  12   7       20.16        6.78     16.58 o 
  -1  12   7        0.11       -8.44     16.15 o 
   0  12   7       23.83       31.47     16.61 o 
   1  12   7      162.13      142.51     23.12 o 
   2  12   7       94.71       66.56     23.95 o 
   3  12   7        0.03      -13.66     21.28 o 
   4  12   7        3.41       -6.19     19.09 o 
   5  12   7       15.66       32.11     20.63 o 
   6  12   7        0.29       17.48     58.00 o 
  -6  13   7       25.77       46.96     28.21 o 
  -5  13   7        0.87       -3.19     20.12 o 
  -4  13   7        3.47       25.59     16.40 o 
  -3  13   7       15.37       18.39     17.35 o 
  -2  13   7        6.59        6.83     15.79 o 
  -1  13   7      110.52      152.20     22.30 o 
   0  13   7       44.20       56.03     18.70 o 
   1  13   7      592.28      564.67     56.49 o 
   2  13   7       33.92       19.95     22.04 o 
   3  13   7       21.58      -12.40     22.93 o 
   4  13   7        5.03       -6.86     38.41 o 
   5  13   7        1.84        7.36     20.71 o 
  -5  14   7        1.93       53.79     23.84 o 
  -4  14   7        0.18        1.56     17.03 o 
  -3  14   7       11.57        0.65     16.82 o 
  -2  14   7        1.33       15.04     16.65 o 
  -1  14   7        3.48       13.42     15.98 o 
   0  14   7      725.91      688.79     98.33 o 
   1  14   7      237.60      218.72     30.61 o 
   2  14   7        4.06      -33.65     22.44 o 
   3  14   7        4.48       21.22     24.64 o 
   4  14   7       23.86       20.57     25.31 o 
   5  14   7        5.51       13.55     40.60 o 
  -5  15   7        0.18       13.12     25.21 o 
  -4  15   7       16.57       15.01     19.44 o 
  -3  15   7       80.46      111.27     20.83 o 
  -2  15   7       11.42        3.26     16.42 o 
  -1  15   7       44.04       33.20     23.56 o 
   0  15   7        6.78       22.79     19.15 o 
   1  15   7        5.04      -28.11     32.15 o 
   2  15   7       38.95       27.99     37.92 o 
   3  15   7        0.93        3.63     24.04 o 
   4  15   7        2.80        5.09     27.06 o 
   5  15   7        0.28       74.56     45.56 o 
  -4  16   7        6.14        4.61     24.30 o 
  -3  16   7        9.65       15.38     17.81 o 
  -2  16   7       52.38       66.28     32.48 o 
  -1  16   7        0.07       12.53     15.95 o 
   0  16   7       32.71        9.88     28.45 o 
   1  16   7      108.43       92.02     34.90 o 
   2  16   7        6.34       16.19     34.80 o 
   3  16   7        0.25       34.01     26.92 o 
   4  16   7        0.91       48.46     50.81 o 
  -4  17   7        0.58       -3.03     24.52 o 
  -3  17   7        2.00       46.08     20.96 o 
  -2  17   7       16.34       25.17     17.78 o 
  -1  17   7        4.84        4.27     15.68 o 
   0  17   7       12.32       16.78     28.13 o 
   1  17   7       26.72       -2.10     32.81 o 
   2  17   7      135.37       82.11     36.54 o 
   3  17   7        0.01       49.60     38.23 o 
   4  17   7       22.44       21.32     55.94 o 
  -4  18   7        3.75       -4.88     36.86 o 
  -3  18   7        0.48      -13.99     21.33 o 
  -2  18   7        8.13       10.23     19.21 o 
  -1  18   7        4.23       -9.61     19.75 o 
   0  18   7        3.04      -11.98     25.86 o 
   1  18   7       39.62       32.24     28.87 o 
   2  18   7       15.08       47.91     37.84 o 
   3  18   7       19.56       10.61     48.61 o 
  -3  19   7        0.54       38.22     32.03 o 
  -2  19   7        3.49       14.84     20.78 o 
  -1  19   7       16.52       15.93     26.44 o 
   0  19   7        6.11       10.83     28.42 o 
   1  19   7        8.65       37.61     31.87 o 
   2  19   7       52.38       68.68     61.74 o 
  -2  20   7        0.64       25.60     34.16 o 
  -1  20   7        6.93      -17.63     34.88 o 
   0  20   7       13.34       17.32     41.29 o 
  -4   0   8       31.46       22.83     21.91 o 
  -2   0   8      189.20      186.99     23.76 o 
   0   0   8     2576.74     2645.17     63.72 o 
   2   0   8      172.63      206.81     31.82 o 
   4   0   8       55.72       50.80     23.70 o 
   6   0   8       13.69       -7.94     30.41 o 
  -7   1   8       63.06      129.82    134.39 o 
  -6   1   8       73.37      109.27     23.38 o 
  -5   1   8       55.92       56.33     16.80 o 
  -4   1   8       43.78       32.11     16.17 o 
  -3   1   8        0.23       10.25     10.15 o 
  -2   1   8       22.25       26.04     10.63 o 
  -1   1   8      168.43      158.48     14.87 o 
   0   1   8     2521.77     2318.07     45.97 o 
   1   1   8     1842.55     1630.38     32.59 o 
   2   1   8       16.99        9.35      8.99 o 
   3   1   8       71.57       59.35     16.09 o 
   4   1   8       11.43       17.07     15.95 o 
   5   1   8        2.56       -2.57     15.96 o 
   6   1   8        3.63       17.54     20.90 o 
   7   1   8        4.61       -6.68     35.47 o 
  -7   2   8       13.06       63.26     47.31 o 
  -6   2   8       47.56       26.30     20.85 o 
  -5   2   8        1.95       -3.87     17.90 o 
  -4   2   8        7.30        1.49     12.09 o 
  -3   2   8        5.50       -0.31      9.56 o 
  -1   2   8      512.43      516.72     19.06 o 
   0   2   8       35.49       29.93      8.40 o 
   1   2   8     3244.90     3152.99     53.41 o 
   2   2   8      305.22      390.74     33.96 o 
   3   2   8        9.98       26.54     14.39 o 
   4   2   8        9.03        4.90     14.81 o 
   5   2   8       20.30       28.59     16.38 o 
   6   2   8        0.82       -3.31     19.80 o 
   7   2   8        6.25      -12.68     35.86 o 
  -7   3   8        2.69       16.53     27.64 o 
  -6   3   8        0.78        5.64     21.46 o 
  -5   3   8        0.57       15.46     14.11 o 
  -4   3   8      162.51      201.98     26.42 o 
  -3   3   8        0.97       -3.68      9.87 o 
  -2   3   8       33.26       38.66      9.63 o 
  -1   3   8       63.35       55.06      9.89 o 
   0   3   8       24.26       41.72     11.01 o 
   1   3   8      618.23      596.53     21.78 o 
   2   3   8        9.62       17.52     11.79 o 
   3   3   8       49.50       55.12     14.74 o 
   4   3   8        3.52        3.89     14.50 o 
   5   3   8       18.77       45.48     17.85 o 
   6   3   8       13.01       20.78     22.06 o 
   7   3   8        9.53       10.46     62.73 o 
  -7   4   8        9.40      -20.05     30.49 o 
  -6   4   8       14.93        7.25     18.19 o 
  -5   4   8        0.83       -8.30     13.23 o 
  -4   4   8      116.53      168.39     20.55 o 
  -3   4   8      230.60      253.36     29.14 o 
  -2   4   8       17.82       18.24      8.97 o 
   0   4   8      407.59      430.91     19.77 o 
   1   4   8        1.50       10.83      8.86 o 
   2   4   8        9.05       19.86     11.96 o 
   3   4   8       13.78        2.41     12.51 o 
   4   4   8       16.69       32.76     16.76 o 
   5   4   8       11.83       18.93     17.02 o 
   6   4   8        0.37        5.58     20.29 o 
  -7   5   8        0.18       24.26     29.08 o 
  -6   5   8        1.03        7.63     16.19 o 
  -5   5   8        3.77        8.48     23.16 o 
  -4   5   8        0.06       -2.20     14.08 o 
  -3   5   8      123.81      135.43     14.76 o 
  -2   5   8      168.37      201.61     15.51 o 
  -1   5   8      198.71      199.29     15.18 o 
   0   5   8        2.06       -2.20      8.97 o 
   1   5   8        3.93        3.26     12.36 o 
   2   5   8        4.74       11.63     11.82 o 
   3   5   8       21.34       29.92     14.57 o 
   4   5   8        0.30        9.45     14.56 o 
   5   5   8        0.69        0.50     16.16 o 
   6   5   8      314.31      272.64     51.04 o 
  -7   6   8        6.88       15.55     28.30 o 
  -6   6   8       17.10       24.56     16.24 o 
  -5   6   8        0.24      -16.08     14.20 o 
  -4   6   8      189.47      188.47     21.73 o 
  -3   6   8       74.33      120.78     41.13 o 
  -2   6   8       51.11       45.33     11.17 o 
  -1   6   8      440.52      481.73     28.05 o 
   0   6   8       14.78       34.34     11.08 o 
   1   6   8       41.93       56.24     12.91 o 
   2   6   8      122.38      120.26     16.79 o 
   3   6   8       10.53       11.40     14.67 o 
   4   6   8        0.58       -5.84     15.03 o 
   5   6   8       74.01      100.13     33.08 o 
   6   6   8       69.96       69.98     28.33 o 
  -7   7   8        0.63        4.31     22.64 o 
  -6   7   8        6.19       -1.96     16.35 o 
  -5   7   8       31.77       47.60     16.68 o 
  -4   7   8       26.17       -0.04     14.91 o 
  -3   7   8        1.72        4.20     13.55 o 
  -2   7   8       78.00       81.34     12.65 o 
  -1   7   8      232.30      240.76     18.04 o 
   0   7   8        1.21       -0.09     11.51 o 
   1   7   8       40.81       33.90     12.61 o 
   2   7   8      103.62      115.47     20.58 o 
   3   7   8       18.14       26.50     15.08 o 
   4   7   8       11.34       16.64     15.30 o 
   5   7   8        0.26       28.41     21.64 o 
   6   7   8        0.02        7.43     28.29 o 
  -7   8   8       34.96       27.52     23.98 o 
  -6   8   8        1.00       10.81     21.29 o 
  -5   8   8      546.60      532.29     81.59 o 
  -4   8   8      124.53      114.40     19.17 o 
  -3   8   8        0.74       10.66     15.25 o 
  -2   8   8      123.99      120.25     18.56 o 
  -1   8   8        4.68        1.58     10.68 o 
   0   8   8       81.69       83.50     14.39 o 
   1   8   8       10.80       14.51     15.47 o 
   2   8   8       49.55       57.64     24.79 o 
   3   8   8        9.55       12.60     13.98 o 
   4   8   8       26.22       29.44     23.75 o 
   5   8   8        5.14        4.49     20.24 o 
   6   8   8        0.07        8.40     26.81 o 
  -7   9   8       35.36       47.91     34.74 o 
  -6   9   8       73.68       66.92     24.89 o 
  -5   9   8        3.02       15.93     16.27 o 
  -4   9   8       89.30       80.81     20.84 o 
  -3   9   8        2.64       17.09     14.61 o 
  -2   9   8        0.40       26.83     15.68 o 
  -1   9   8      288.02      286.38     20.35 o 
   0   9   8      160.81      176.16     18.06 o 
   1   9   8        7.04        5.76     15.41 o 
   2   9   8      280.26      287.09     33.27 o 
   3   9   8       30.70       50.59     15.43 o 
   4   9   8       10.87        7.26     37.90 o 
   5   9   8        1.97       56.16     34.27 o 
   6   9   8        0.60       52.87     37.12 o 
  -6  10   8        0.39        8.22     21.17 o 
  -5  10   8        3.06       10.40     15.51 o 
  -4  10   8        2.89       24.72     15.02 o 
  -3  10   8       24.68       11.03     15.62 o 
  -2  10   8       13.99       40.22     16.75 o 
  -1  10   8       54.20       64.05     17.26 o 
   0  10   8      113.67      105.43     17.96 o 
   1  10   8        5.39        5.03     17.03 o 
   2  10   8       20.78       -0.30     16.36 o 
   3  10   8       30.83       70.30     19.38 o 
   4  10   8        2.84        6.77     25.40 o 
   5  10   8       22.83       25.48     23.46 o 
  -6  11   8        3.75        4.57     28.31 o 
  -5  11   8       17.19       17.33     16.04 o 
  -4  11   8       22.59       17.40     14.81 o 
  -3  11   8       44.71       42.44     16.16 o 
  -2  11   8       17.27        9.16     15.66 o 
  -1  11   8       42.06       31.23     18.51 o 
   0  11   8       85.78       93.95     17.60 o 
   1  11   8       17.35       23.73     17.91 o 
   2  11   8       43.36       23.50     16.41 o 
   3  11   8        0.01       13.96     24.17 o 
   4  11   8        1.65       28.63     33.32 o 
   5  11   8       12.98       43.95     27.97 o 
   6  11   8        2.73      159.88     58.30 o 
  -6  12   8        0.01      -10.40     38.48 o 
  -5  12   8       35.91       34.09     18.01 o 
  -4  12   8        6.49        3.59     17.00 o 
  -3  12   8       26.29       34.37     19.60 o 
  -2  12   8       14.72        2.17     15.79 o 
  -1  12   8       35.35       37.33     17.48 o 
   0  12   8        6.73        7.33     14.10 o 
   1  12   8       79.87       85.91     20.40 o 
   2  12   8        0.37      -13.92     15.74 o 
   3  12   8        0.01      -13.98     24.10 o 
   4  12   8        1.22        4.33     36.57 o 
   5  12   8        2.52       55.02     34.88 o 
  -5  13   8        0.40       21.98     21.33 o 
  -4  13   8        5.38       -6.54     20.54 o 
  -3  13   8       75.32       44.69     19.73 o 
  -1  13   8       12.50       16.06     16.07 o 
   0  13   8        2.13        1.34     15.72 o 
   1  13   8       58.62       80.43     24.86 o 
   2  13   8        0.02       17.61     27.61 o 
   3  13   8        0.71       13.91     24.52 o 
   4  13   8       26.42       41.32     27.41 o 
   5  13   8        1.35        2.59     38.61 o 
  -5  14   8       11.94       51.45     24.66 o 
  -4  14   8       26.66       21.07     17.52 o 
  -3  14   8       93.26       51.10     30.25 o 
  -2  14   8       51.57       87.89     31.61 o 
  -1  14   8        3.81       -3.71     15.56 o 
   0  14   8      464.48      410.64     35.77 o 
   1  14   8       13.10        0.88     18.69 o 
   2  14   8        0.91       35.66     25.39 o 
   3  14   8        0.13       39.84     28.39 o 
   4  14   8        0.98       19.33     26.06 o 
   5  14   8        0.87       68.45     43.65 o 
  -5  15   8        0.51        0.12     29.86 o 
  -4  15   8        4.10        7.16     21.47 o 
  -3  15   8        0.59       -9.34     15.85 o 
  -2  15   8        3.38       10.28     17.46 o 
  -1  15   8       55.90       55.73     17.82 o 
   0  15   8       59.45       62.93     23.25 o 
   1  15   8       10.99       59.34     41.74 o 
   2  15   8        1.22      -44.10     35.48 o 
   3  15   8        0.32       33.87     26.82 o 
   4  15   8        1.92       38.41     27.76 o 
  -4  16   8        5.45        5.25     20.21 o 
  -3  16   8        0.26       26.34     26.29 o 
  -2  16   8        0.44       -0.45     18.09 o 
  -1  16   8        4.44       -8.89     15.27 o 
   0  16   8       10.62        6.61     22.71 o 
   1  16   8       78.37       40.66     34.66 o 
   2  16   8       17.62       34.39     37.86 o 
   3  16   8       20.72       30.26     25.48 o 
   4  16   8       12.72       -8.81     45.98 o 
  -4  17   8        6.65       28.53     30.54 o 
  -3  17   8        0.04       11.73     20.66 o 
  -2  17   8        2.62        4.00     17.51 o 
  -1  17   8       25.15       36.42     23.72 o 
   0  17   8        7.45       16.11     30.07 o 
   1  17   8       87.53       38.69     29.91 o 
   2  17   8       10.58        4.75     33.78 o 
   3  17   8        1.82       -2.75     40.14 o 
  -3  18   8        1.30        2.52     23.08 o 
  -2  18   8       16.18        3.20     20.38 o 
  -1  18   8        0.03        1.30     26.03 o 
   0  18   8        0.03       -9.90     27.69 o 
   1  18   8       30.55       40.71     29.67 o 
   2  18   8       38.49       16.32     33.49 o 
  -2  19   8        0.06      -24.63     24.17 o 
  -1  19   8        4.37      -26.25     30.72 o 
   0  19   8        1.63       34.52     29.77 o 
   1  19   8        2.78       20.07     43.88 o 
  -7   0   9      105.25      206.89     63.49 o 
  -5   0   9        7.70       24.04     33.65 o 
  -3   0   9        1.61       -7.55     34.53 o 
  -1   0   9       24.17       45.80     17.33 o 
   1   0   9       33.94       30.73     13.38 o 
   3   0   9       29.55       20.73     45.56 o 
   5   0   9        2.18        4.92     22.11 o 
  -7   1   9        1.42       57.31     43.42 o 
  -6   1   9       35.89       42.74     47.52 o 
  -5   1   9       56.86       60.61     17.55 o 
  -4   1   9        1.08       10.50     19.16 o 
  -3   1   9      294.60      303.10     43.18 o 
  -2   1   9      475.11      485.59     29.53 o 
  -1   1   9       23.23       17.47     10.84 o 
   0   1   9      648.09      656.19     22.07 o 
   1   1   9       21.99       10.67      8.32 o 
   2   1   9       63.33       62.74     16.18 o 
   3   1   9        0.41        3.22     13.98 o 
   4   1   9       17.48       20.56     15.35 o 
   5   1   9        0.55      109.52     96.18 o 
   6   1   9        1.58        4.69     20.28 o 
  -7   2   9        0.92      -14.69     46.82 o 
  -6   2   9        0.74       11.59     27.31 o 
  -5   2   9       30.68       39.41     20.75 o 
  -4   2   9       19.97       27.71     30.93 o 
  -3   2   9      279.48      276.76     22.34 o 
  -2   2   9      159.76      217.49     16.34 o 
  -1   2   9      453.04      434.71     19.44 o 
   0   2   9      102.38      100.86     12.70 o 
   1   2   9      271.23      310.98     16.05 o 
   2   2   9      138.51      153.44     16.72 o 
   3   2   9        5.61      -11.89     13.52 o 
   4   2   9       36.56       45.36     16.84 o 
   5   2   9        2.32        5.79     15.97 o 
   6   2   9        4.06        4.76     20.20 o 
  -7   3   9        0.90       -8.68     36.17 o 
  -6   3   9        5.40       13.75     24.08 o 
  -5   3   9        9.49       23.16     20.25 o 
  -4   3   9        6.97       -2.89     13.37 o 
  -3   3   9       37.74       46.57     12.26 o 
  -2   3   9        0.05       -5.03      9.29 o 
  -1   3   9      249.06      264.93     16.92 o 
   0   3   9       26.88       17.43      9.61 o 
   1   3   9       33.98       36.18     11.56 o 
   2   3   9       56.99       66.55     14.39 o 
   3   3   9       99.02      116.87     19.86 o 
   4   3   9        2.42       11.58     14.87 o 
   5   3   9       63.11       56.52     18.55 o 
   6   3   9       12.72       27.71     21.28 o 
  -7   4   9        0.87       13.79     27.56 o 
  -6   4   9        0.81       -6.17     31.53 o 
  -5   4   9        1.87       29.40     18.34 o 
  -4   4   9      115.86      137.93     19.94 o 
  -3   4   9       50.23       58.29     13.83 o 
  -2   4   9       13.56        9.57      9.84 o 
  -1   4   9        0.11       -0.73      9.65 o 
   0   4   9      115.78      116.68     16.29 o 
   1   4   9        0.82       -8.67      9.21 o 
   2   4   9       73.14       85.45     20.41 o 
   3   4   9        3.17        9.04     13.53 o 
   4   4   9      168.39      181.55     26.15 o 
   5   4   9        8.71        9.80     16.51 o 
   6   4   9        0.21       11.30     21.06 o 
  -7   5   9       14.24       46.65     31.60 o 
  -6   5   9        3.65       10.17     19.24 o 
  -5   5   9       76.56       46.68     20.03 o 
  -4   5   9      210.56      260.50     25.54 o 
  -3   5   9       74.81       77.69     14.15 o 
  -2   5   9        8.07       -2.03     10.17 o 
  -1   5   9        3.70       -6.10      9.58 o 
   0   5   9       58.06       60.42     13.14 o 
   1   5   9       12.14        8.52     10.43 o 
   2   5   9       58.26       47.41     18.23 o 
   3   5   9      145.87      180.75     20.04 o 
   4   5   9       60.57       97.92     20.05 o 
   5   5   9       15.43       14.63     20.98 o 
   6   5   9      145.05      166.44     35.33 o 
  -7   6   9        4.10       25.71     53.27 o 
  -6   6   9        0.60        0.09     19.84 o 
  -5   6   9        1.09       -0.56     15.27 o 
  -4   6   9      184.10      217.51     26.28 o 
  -3   6   9       60.89       72.89     17.15 o 
  -2   6   9        7.73       14.37     10.92 o 
  -1   6   9      428.91      450.72     22.71 o 
   0   6   9      120.70      121.74     15.79 o 
   1   6   9        0.04       14.13     14.57 o 
   2   6   9        7.70       11.69     17.21 o 
   3   6   9       59.72       48.84     15.39 o 
   4   6   9       10.52       -3.22     14.93 o 
   5   6   9      118.58      144.01     31.02 o 
   6   6   9       55.05        6.52     25.24 o 
  -7   7   9       28.93       19.50     28.08 o 
  -6   7   9        0.80       13.34     20.27 o 
  -5   7   9       27.96        0.60     15.50 o 
  -4   7   9      266.57      252.59     26.86 o 
  -3   7   9       30.70       33.92     15.71 o 
  -2   7   9       64.26       36.86     14.81 o 
  -1   7   9      117.71      101.32     15.51 o 
   0   7   9       34.63       10.19     12.01 o 
   1   7   9       26.71       23.02     15.75 o 
   2   7   9        6.84        2.95     17.11 o 
   3   7   9        0.90       -5.88     16.21 o 
   4   7   9       34.05       36.58     17.98 o 
   5   7   9        0.43        4.99     22.15 o 
   6   7   9        0.42       53.41     27.97 o 
  -6   8   9       10.91       12.33     18.10 o 
  -5   8   9        6.29        8.72     15.07 o 
  -4   8   9       10.83       15.35     15.69 o 
  -3   8   9       15.60       26.34     15.43 o 
  -2   8   9       39.86       49.17     16.64 o 
  -1   8   9      242.69      239.41     20.23 o 
   0   8   9        0.07        1.15     12.44 o 
   1   8   9        0.02        3.64     16.85 o 
   2   8   9      156.34      155.10     22.57 o 
   3   8   9       14.72        9.77     17.25 o 
   4   8   9        0.64        5.00     19.03 o 
   5   8   9        0.84        4.19     34.41 o 
   6   8   9        6.66      107.60     47.16 o 
  -6   9   9       12.41       36.17     24.17 o 
  -5   9   9       25.35       15.03     16.26 o 
  -4   9   9       10.88       14.94     13.89 o 
  -3   9   9      134.32      169.80     20.08 o 
  -2   9   9        0.49       -8.45     14.24 o 
  -1   9   9      236.57      259.86     24.29 o 
   0   9   9      145.71      120.51     24.34 o 
   1   9   9        0.50      -17.32     16.21 o 
   3   9   9        0.11       16.39     16.20 o 
   4   9   9        2.06       14.95     20.32 o 
   5   9   9       17.36       41.27     33.99 o 
  -6  10   9       21.42       47.24     31.03 o 
  -5  10   9       20.16       29.16     15.78 o 
  -4  10   9       76.93       69.72     16.01 o 
  -3  10   9      171.75      170.22     34.14 o 
  -2  10   9      108.81      124.74     20.58 o 
  -1  10   9        0.24       -0.56     14.30 o 
   0  10   9       52.77       52.58     16.04 o 
   1  10   9        0.99        0.55     15.19 o 
   2  10   9       44.35       45.75     18.95 o 
   3  10   9        0.01       42.74     19.42 o 
   4  10   9        7.50       25.64     25.96 o 
   5  10   9        0.14       20.67     50.67 o 
  -6  11   9        2.82       40.60     24.90 o 
  -5  11   9       41.87        8.87     14.18 o 
  -4  11   9        6.84        0.67     13.88 o 
  -3  11   9      111.04      123.82     24.51 o 
  -2  11   9       19.71       -1.84     20.38 o 
  -1  11   9       16.52        0.53     15.88 o 
   0  11   9       16.54       19.92     15.94 o 
   1  11   9      129.54      146.87     27.24 o 
   2  11   9        3.60        8.52     17.70 o 
   3  11   9        4.86       24.36     25.11 o 
   4  11   9        8.17       13.62     24.56 o 
   5  11   9       21.42       14.42     36.02 o 
  -6  12   9        3.06        5.27     49.07 o 
  -5  12   9        0.22       -2.82     14.92 o 
  -4  12   9       18.19        5.18     21.58 o 
  -3  12   9       16.76       24.77     15.02 o 
  -2  12   9        0.35       -7.85     14.76 o 
  -1  12   9        1.17       25.67     15.66 o 
   0  12   9        0.21        6.58     18.88 o 
   1  12   9        3.21       -0.82     15.43 o 
   2  12   9       98.37       76.59     34.97 o 
   3  12   9        7.56       23.27     26.34 o 
   4  12   9        5.10      147.48     71.60 o 
   5  12   9       11.12      -45.79     36.02 o 
  -5  13   9        0.13       16.72     17.61 o 
  -4  13   9        1.11        7.12     14.93 o 
  -3  13   9        3.49       17.98     16.05 o 
  -2  13   9       57.80       80.95     18.82 o 
  -1  13   9        1.09        2.59     15.51 o 
   0  13   9        0.60       12.35     19.10 o 
   1  13   9       30.90       13.54     22.38 o 
   2  13   9       44.74       67.17     29.42 o 
   3  13   9        0.01       -9.29     25.77 o 
   4  13   9       65.20       -8.52     34.61 o 
  -5  14   9        0.05       29.61     25.45 o 
  -4  14   9        5.36       24.38     17.49 o 
  -3  14   9       62.22       40.01     22.46 o 
  -2  14   9       39.77       66.69     22.02 o 
  -1  14   9        0.45       -5.98     15.52 o 
   0  14   9      196.54      178.98     32.59 o 
   1  14   9        3.22       20.90     21.46 o 
   2  14   9        0.00      -26.40     25.11 o 
   3  14   9       14.08        9.50     26.75 o 
   4  14   9        6.44       52.64     27.88 o 
  -4  15   9        6.30       -0.24     17.80 o 
  -3  15   9       22.45       11.06     16.81 o 
  -2  15   9        0.32       16.42     17.37 o 
  -1  15   9        1.63       18.79     16.65 o 
   0  15   9       99.38      103.68     25.43 o 
   1  15   9        0.50      -24.27     34.39 o 
   2  15   9        1.29       11.85     48.04 o 
   3  15   9        0.02       49.98     29.01 o 
   4  15   9        0.23       14.04     29.31 o 
  -4  16   9        0.15      -12.44     24.10 o 
  -3  16   9       10.94       16.49     27.83 o 
  -2  16   9        3.49       24.41     18.01 o 
  -1  16   9       10.17      -10.07     18.66 o 
   0  16   9       19.60       24.77     22.55 o 
   1  16   9       98.24       93.54     35.94 o 
   2  16   9        5.28      -41.03     37.35 o 
   3  16   9        0.35       55.36     38.37 o 
  -3  17   9        4.24       18.73     20.00 o 
  -2  17   9       30.28       47.52     21.12 o 
  -1  17   9        6.30       13.67     23.06 o 
   0  17   9        9.14      -13.06     28.05 o 
   1  17   9       79.82       71.45     34.69 o 
   2  17   9       67.54       30.87     42.18 o 
  -3  18   9        0.52        4.27     23.83 o 
  -2  18   9       20.64       23.30     29.60 o 
  -1  18   9       25.56       38.34     31.51 o 
   0  18   9       26.44       10.25     30.04 o 
   1  18   9        0.55       32.59     33.49 o 
  -2  19   9        3.01       33.31     37.85 o 
  -1  19   9        0.24      -11.29     33.20 o 
  -6   0  10        0.64       38.54     34.34 o 
  -4   0  10       35.83       33.07     21.23 o 
  -2   0  10        6.07       12.18     17.51 o 
   0   0  10       81.39      106.74     23.43 o 
   2   0  10       77.23      117.37     19.84 o 
   4   0  10       22.04       16.11     22.01 o 
   6   0  10       13.25       24.59     29.18 o 
  -7   1  10        3.00       92.95     52.96 o 
  -6   1  10       19.45       74.94     35.87 o 
  -5   1  10       50.65       27.40     21.97 o 
  -4   1  10        0.87        0.88     15.70 o 
  -3   1  10      206.70      216.56     31.24 o 
  -2   1  10        8.62       15.82     12.70 o 
  -1   1  10      169.44      213.77     19.61 o 
   0   1  10       34.76       31.51     10.88 o 
   1   1  10       91.81      116.39     16.15 o 
   2   1  10        0.05       -3.95     12.10 o 
   3   1  10       25.30       33.80     15.21 o 
   4   1  10        0.83        3.59     14.87 o 
   5   1  10        1.67       19.99     15.83 o 
   6   1  10        4.53       21.41     21.58 o 
  -7   2  10        0.15      -12.82     48.23 o 
  -6   2  10       23.75       15.70     20.69 o 
  -5   2  10       19.24       29.28     20.75 o 
  -4   2  10       15.24       -1.22     14.79 o 
  -3   2  10        2.45       -4.32     13.67 o 
  -2   2  10      110.58      136.36     20.90 o 
  -1   2  10       20.54       36.50     11.00 o 
   0   2  10        1.27       11.61      9.98 o 
   2   2  10      103.26      115.19     16.60 o 
   3   2  10        4.41       -6.70     13.55 o 
   4   2  10       40.45       36.56     19.02 o 
   5   2  10        8.50       17.94     15.39 o 
   6   2  10        7.73       -1.66     22.39 o 
  -7   3  10        6.80       60.83     39.72 o 
  -6   3  10        5.09        7.67     20.54 o 
  -5   3  10       54.30       75.16     22.68 o 
  -4   3  10        4.48        7.63     18.14 o 
  -3   3  10       18.07       42.09     15.38 o 
  -2   3  10       59.70       61.03     18.64 o 
  -1   3  10      147.51      140.38     16.85 o 
   0   3  10       58.52       65.10     12.61 o 
   1   3  10       78.51       81.09     14.51 o 
   2   3  10      148.23      161.09     22.05 o 
   3   3  10        6.47        5.29     12.85 o 
   4   3  10        6.28        7.04     14.73 o 
   5   3  10       24.30       20.84     17.92 o 
   6   3  10        0.00       39.93     23.24 o 
  -7   4  10       21.14       32.02     27.76 o 
  -6   4  10        0.35       34.92     21.36 o 
  -5   4  10       57.23       52.65     32.92 o 
  -4   4  10      105.35      136.49     24.85 o 
  -3   4  10       14.20       14.40     14.08 o 
  -2   4  10        7.88        9.05     11.39 o 
  -1   4  10       32.23       27.62     12.14 o 
   0   4  10       79.01       75.68     13.41 o 
   1   4  10       46.49       40.33     19.97 o 
   2   4  10      124.94       92.62     20.95 o 
   3   4  10      137.63      163.66     35.13 o 
   4   4  10       22.60       26.81     16.68 o 
   5   4  10        0.19       21.11     17.96 o 
   6   4  10        0.62       -6.26     23.29 o 
  -7   5  10        7.67        1.47     28.80 o 
  -6   5  10        1.10       23.62     20.75 o 
  -5   5  10        1.42       19.05     18.09 o 
  -4   5  10       76.84       79.02     20.19 o 
  -3   5  10      120.00      156.76     20.01 o 
  -2   5  10        0.66       -8.20     11.08 o 
  -1   5  10        0.28        8.15     11.17 o 
   0   5  10       41.14       57.49     19.77 o 
   1   5  10       10.14        1.81     11.45 o 
   2   5  10      204.16      194.94     23.59 o 
   3   5  10      119.74       83.20     20.46 o 
   4   5  10       72.94       59.17     19.18 o 
   5   5  10        1.78        0.44     17.96 o 
   6   5  10       14.69       61.00     33.12 o 
  -7   6  10        0.01       57.24     39.23 o 
  -6   6  10       23.06       10.47     20.16 o 
  -5   6  10        3.41       -1.74     17.44 o 
  -4   6  10      469.83      481.51     43.05 o 
  -3   6  10      147.83      139.51     19.53 o 
  -2   6  10        5.58      -12.84     11.21 o 
  -1   6  10      107.66      100.16     16.29 o 
   0   6  10       16.56       16.58     13.10 o 
   1   6  10        6.02       -4.38     15.75 o 
   2   6  10      232.66      244.11     26.10 o 
   3   6  10        5.47       19.27     17.43 o 
   4   6  10        5.34       -2.24     18.81 o 
   5   6  10       69.02       81.24     22.67 o 
   6   6  10       21.10       15.72     35.79 o 
  -6   7  10        0.00        8.46     26.31 o 
  -5   7  10       82.02       77.28     21.60 o 
  -4   7  10       91.42       95.07     18.64 o 
  -3   7  10        0.19       -5.27     14.08 o 
  -2   7  10       13.87       10.82     18.58 o 
  -1   7  10       81.77       78.23     15.51 o 
   0   7  10        9.48       12.07     13.22 o 
   1   7  10       49.27       44.35     18.51 o 
   2   7  10        6.41       -6.08     15.12 o 
   3   7  10        1.20       -6.67     17.91 o 
   4   7  10       45.09       41.97     21.97 o 
   5   7  10        7.32       37.82     25.04 o 
  -6   8  10        2.12       28.46     21.12 o 
  -5   8  10       27.71       35.57     16.31 o 
  -4   8  10       57.12       44.48     16.51 o 
  -3   8  10       33.50       33.31     16.23 o 
  -2   8  10       13.46        2.17     14.57 o 
  -1   8  10       62.79       87.68     16.54 o 
   0   8  10        1.45        9.57     13.98 o 
   1   8  10       19.91       11.57     16.60 o 
   2   8  10        3.20       -7.73     15.41 o 
   3   8  10        3.07       17.88     16.57 o 
   4   8  10        1.90       17.96     19.34 o 
   5   8  10        0.01      -41.67     27.78 o 
  -6   9  10        0.01       -7.64     20.71 o 
  -5   9  10        9.63       15.19     16.69 o 
  -4   9  10      198.08      151.70     51.68 o 
  -3   9  10      109.84      122.02     30.20 o 
  -2   9  10        3.58       -3.22     13.81 o 
  -1   9  10       41.09       65.68     18.03 o 
   0   9  10        2.89       14.74     13.83 o 
   1   9  10       23.96       -3.87     15.19 o 
   2   9  10        0.03       -2.54     15.77 o 
   3   9  10        9.43       26.48     17.96 o 
   4   9  10       16.90       18.38     20.73 o 
   5   9  10       37.10       28.03     66.13 o 
  -6  10  10        0.02        8.70     32.74 o 
  -5  10  10        2.14        4.18     13.93 o 
  -4  10  10       96.35       54.60     25.65 o 
  -3  10  10      199.54      163.55     45.83 o 
  -2  10  10       36.99       50.20     16.25 o 
  -1  10  10        2.85        0.69     14.71 o 
   0  10  10       12.99        8.82     14.30 o 
   1  10  10        4.25       17.84     16.55 o 
   2  10  10       17.03       34.84     18.34 o 
   3  10  10       29.85       52.21     21.60 o 
   4  10  10        6.06       15.79     30.60 o 
   5  10  10        0.17       31.70     40.71 o 
  -6  11  10        0.02      -63.30     42.20 o 
  -5  11  10        0.45       14.22     15.39 o 
  -4  11  10       21.39       14.25     17.88 o 
  -3  11  10       44.44       41.17     17.69 o 
  -2  11  10       78.56       66.37     17.95 o 
  -1  11  10       21.72       39.03     17.46 o 
   0  11  10        4.56       33.17     20.55 o 
   1  11  10      264.42      314.10     62.48 o 
   2  11  10        3.04       -8.58     16.50 o 
   3  11  10        0.32       15.39     21.01 o 
   4  11  10       19.61        4.74     25.26 o 
  -5  12  10        4.87       11.27     15.91 o 
  -4  12  10        6.73       13.40     15.82 o 
  -3  12  10       37.02        8.88     13.86 o 
  -2  12  10       16.89       -3.90     14.70 o 
  -1  12  10       10.51       41.40     16.41 o 
   0  12  10        4.75       14.28     19.61 o 
   1  12  10       40.01       28.40     17.88 o 
   2  12  10      159.26      222.39     37.55 o 
   3  12  10        2.93      -29.72     31.72 o 
   4  12  10        0.92       81.81     30.65 o 
  -5  13  10        7.86       15.68     21.71 o 
  -4  13  10        0.57       -3.05     15.52 o 
  -3  13  10        3.09       33.75     19.04 o 
  -2  13  10       19.92       22.94     22.54 o 
  -1  13  10        2.83       -1.23     14.93 o 
   0  13  10        6.55      -13.86     18.82 o 
   1  13  10      336.06      371.50    120.08 o 
   2  13  10       43.77       46.24     52.67 o 
   3  13  10        0.07       -8.56     26.16 o 
   4  13  10       51.55       44.21     37.40 o 
  -5  14  10        9.55      -36.36     24.24 o 
  -4  14  10        1.90        9.56     18.53 o 
  -3  14  10       19.01       -5.39     15.49 o 
  -2  14  10        4.38       12.70     16.44 o 
  -1  14  10        0.07       23.31     17.90 o 
   0  14  10       21.13       32.43     22.92 o 
   1  14  10       42.52       94.54     41.66 o 
   2  14  10        3.58       28.67     44.30 o 
   3  14  10        2.48       70.64     79.25 o 
   4  14  10        7.86       20.13     30.17 o 
  -4  15  10       10.03       43.44     38.16 o 
  -3  15  10        8.01       20.39     18.24 o 
  -2  15  10        0.18       28.56     22.59 o 
  -1  15  10        0.32       23.99     20.50 o 
   0  15  10        4.13       39.10     22.83 o 
   1  15  10        2.70      -13.24     37.51 o 
   2  15  10       19.38       39.96     52.47 o 
   3  15  10        0.39        2.81     26.10 o 
  -4  16  10        1.01      -33.20     31.82 o 
  -3  16  10        7.49       12.01     19.13 o 
  -2  16  10       12.31       15.30     20.90 o 
  -1  16  10        0.00       20.04     21.66 o 
   0  16  10       60.13       43.31     33.77 o 
   1  16  10       14.75       83.82     39.45 o 
   2  16  10        1.69      -43.54     42.01 o 
   3  16  10        1.01       14.50     48.31 o 
  -3  17  10        0.13       12.77     23.85 o 
  -2  17  10        3.59       24.32     20.86 o 
  -1  17  10       39.61       50.29     32.68 o 
   0  17  10        0.12      -12.82     30.46 o 
   1  17  10        2.25       -5.48     63.19 o 
  -2  18  10        1.61       40.64     33.63 o 
  -1  18  10       13.27       -1.37     27.00 o 
  -7   0  11        1.36       16.48     57.08 o 
  -5   0  11       14.24       35.09     33.81 o 
  -3   0  11       78.19       70.24     22.11 o 
  -1   0  11       12.68       13.09     19.44 o 
   1   0  11       25.70       33.78     22.06 o 
   3   0  11       22.84       36.70     21.67 o 
   5   0  11        4.06       34.59     31.06 o 
  -7   1  11        0.79      117.13     44.56 o 
  -6   1  11        6.91       98.58     68.76 o 
  -5   1  11        0.25       28.40     18.64 o 
  -4   1  11        2.57       16.50     16.82 o 
  -3   1  11        7.11        1.96     12.73 o 
  -2   1  11        3.63        1.82     13.20 o 
  -1   1  11       10.08        9.78     13.21 o 
   0   1  11       22.79       43.10     14.29 o 
   1   1  11      134.35      126.93     18.75 o 
   2   1  11        1.00       13.58     20.52 o 
   3   1  11       15.82       -9.06     15.81 o 
   4   1  11        3.28       21.02     16.06 o 
   5   1  11        3.35       26.52     17.78 o 
   6   1  11        2.26       34.66     23.66 o 
  -7   2  11        5.59       69.24     74.56 o 
  -6   2  11        0.90      -20.73     23.96 o 
  -5   2  11       16.31       20.04     20.75 o 
  -4   2  11        3.19        1.27     15.67 o 
  -3   2  11       46.52       47.20     17.23 o 
  -2   2  11        2.00       12.65     13.47 o 
  -1   2  11       13.02       26.96     13.69 o 
   0   2  11        0.21        6.53     13.15 o 
   1   2  11      707.78      637.76     50.81 o 
   2   2  11       66.68       51.54     18.24 o 
   3   2  11       37.80       75.49     22.31 o 
   4   2  11       22.12       30.88     17.33 o 
   5   2  11        7.94        5.55     16.96 o 
   6   2  11        0.00       25.38     26.31 o 
  -7   3  11        0.13       29.99     53.57 o 
  -6   3  11       11.14       28.99     23.39 o 
  -5   3  11       10.94       27.66     20.99 o 
  -4   3  11        0.15       18.10     18.55 o 
  -3   3  11       44.43       33.10     14.54 o 
  -2   3  11        4.28       27.29     16.22 o 
  -1   3  11       51.90       40.88     14.91 o 
   0   3  11      247.36      271.25     19.56 o 
   1   3  11        0.87      -17.05     11.36 o 
   2   3  11      297.42      302.04     26.52 o 
   3   3  11       41.09       73.11     21.99 o 
   4   3  11        0.58        2.59     17.90 o 
   5   3  11        1.56      -13.02     29.02 o 
   6   3  11        2.06       -1.57     29.85 o 
  -6   4  11        4.92        1.97     21.73 o 
  -5   4  11       14.66        5.59     19.09 o 
  -4   4  11       22.84       21.51     17.04 o 
  -3   4  11       13.64        8.66     13.31 o 
  -2   4  11        5.07       -5.35     13.10 o 
  -1   4  11        1.38       26.36     14.13 o 
   0   4  11       10.92       -0.85     16.54 o 
   1   4  11      117.15      113.03     20.07 o 
   2   4  11       24.30       29.28     16.92 o 
   3   4  11       54.09       51.38     21.46 o 
   4   4  11        2.53       40.79     22.24 o 
   5   4  11        0.00       11.08     23.37 o 
   6   4  11        8.53       -3.07     32.65 o 
  -6   5  11       14.60        6.73     20.95 o 
  -5   5  11        0.18        0.61     18.70 o 
  -4   5  11        0.17        3.56     15.74 o 
  -3   5  11       34.43       36.71     16.62 o 
  -2   5  11        0.25        1.28     13.55 o 
  -1   5  11        4.45       -6.30     13.23 o 
   0   5  11      136.93      168.34     25.83 o 
   1   5  11       30.28       25.85     16.66 o 
   2   5  11       20.93       41.99     17.35 o 
   3   5  11       36.29       14.79     18.36 o 
   4   5  11        0.69      -11.10     18.07 o 
   5   5  11        0.04       -7.43     23.19 o 
  -6   6  11       13.91        7.42     22.18 o 
  -5   6  11       17.69       49.48     20.67 o 
  -4   6  11      108.41      111.91     31.77 o 
  -3   6  11        7.07        3.46     15.61 o 
  -2   6  11        0.14        3.71     12.13 o 
  -1   6  11        7.06       11.11     12.72 o 
   0   6  11       10.65       19.35     15.47 o 
   1   6  11        0.05      -11.36     14.10 o 
   2   6  11      147.41      121.50     21.59 o 
   3   6  11        4.51        3.71     18.42 o 
   4   6  11        2.35       10.13     18.64 o 
   5   6  11        7.62      -13.37     22.20 o 
  -6   7  11        7.82       17.95     33.50 o 
  -5   7  11      175.01      117.48     39.04 o 
  -4   7  11       34.28       41.94     33.50 o 
  -3   7  11       27.62       36.08     24.18 o 
  -2   7  11        1.87       -0.92     14.31 o 
  -1   7  11        2.27       -6.43     12.24 o 
   0   7  11        2.81        4.49     12.93 o 
   1   7  11       20.51       10.57     15.29 o 
   2   7  11       24.09       12.90     19.45 o 
   3   7  11        0.81       23.16     16.98 o 
   4   7  11       20.32       37.11     21.42 o 
   5   7  11        6.80       52.79     25.92 o 
  -6   8  11        0.34        8.31     22.23 o 
  -5   8  11       11.02       -6.24     18.38 o 
  -4   8  11      122.21      112.20     25.02 o 
  -3   8  11        1.21       -9.48     17.34 o 
  -2   8  11       18.91       16.04     14.11 o 
  -1   8  11        9.67        7.79     12.85 o 
   0   8  11        5.64      -11.10     13.39 o 
   1   8  11        0.09       -8.91     15.15 o 
   2   8  11       11.89       30.26     17.13 o 
   3   8  11        0.12       -2.59     15.90 o 
   4   8  11       17.48       24.00     25.55 o 
   5   8  11        8.59       23.53     33.72 o 
  -6   9  11        7.75      -57.35     38.23 o 
  -5   9  11        0.53        6.32     33.80 o 
  -4   9  11      171.11       87.00     43.40 o 
  -3   9  11       67.71       57.36     15.23 o 
  -2   9  11       23.04       41.58     16.36 o 
  -1   9  11        6.06       31.71     17.03 o 
   0   9  11        2.19       -0.16     15.13 o 
   1   9  11        0.36       13.61     16.55 o 
   2   9  11        8.53       73.84     52.07 o 
   3   9  11        9.28        3.60     17.37 o 
   4   9  11        4.81       44.97     23.20 o 
  -5  10  11        7.36       -7.19     19.57 o 
  -4  10  11       17.55       10.71     12.94 o 
  -3  10  11       25.10       24.96     19.66 o 
  -2  10  11        0.51       12.48     14.24 o 
  -1  10  11        3.96       -7.73     15.02 o 
   0  10  11        0.19       -2.57     15.13 o 
   1  10  11        1.39        3.85     17.02 o 
   2  10  11        6.93        5.15     17.32 o 
   3  10  11       58.30       79.82     21.44 o 
   4  10  11       20.50        4.93     28.43 o 
  -5  11  11        2.05        3.51     15.54 o 
  -4  11  11        3.99       10.41     14.92 o 
  -3  11  11        3.47        2.95     13.28 o 
  -2  11  11        0.08      -18.01     14.01 o 
  -1  11  11        2.32       22.79     16.40 o 
   0  11  11       65.46       77.41     23.60 o 
   1  11  11       70.33       83.48     23.08 o 
   2  11  11        1.92        9.84     28.13 o 
   3  11  11        0.38       36.54     21.12 o 
   4  11  11        3.63       27.43     69.25 o 
  -5  12  11        3.07       -8.73     22.16 o 
  -4  12  11        0.69      -21.21     14.14 o 
  -3  12  11        3.10       14.67     14.89 o 
  -2  12  11        9.91       39.66     16.01 o 
  -1  12  11        3.92        2.19     15.81 o 
   0  12  11       19.69       12.58     21.10 o 
   1  12  11        9.84        3.12     19.56 o 
   2  12  11       82.81      109.12     44.24 o 
   3  12  11        0.05       21.95     25.91 o 
   4  12  11        2.18      -18.01     40.22 o 
  -4  13  11        0.14       14.58     17.15 o 
  -3  13  11        3.37       24.10     20.10 o 
  -2  13  11       24.26       47.44     24.67 o 
  -1  13  11        7.01       16.41     17.59 o 
   0  13  11        3.41       -0.15     25.24 o 
   1  13  11      171.87      246.78     36.05 o 
   2  13  11        8.42        3.89     19.51 o 
   3  13  11        0.76       -2.30     37.45 o 
   4  13  11        0.98       -5.95     43.42 o 
  -4  14  11        6.03       -0.51     19.46 o 
  -3  14  11        1.48       -7.51     16.42 o 
  -2  14  11        4.40       23.41     16.86 o 
  -1  14  11        0.80       -5.77     19.29 o 
   0  14  11      144.14      136.38     36.64 o 
   1  14  11        9.35       37.20     24.80 o 
   2  14  11        3.36       21.88     40.13 o 
   3  14  11        5.61        1.47     32.97 o 
  -4  15  11        0.58      -20.07     29.99 o 
  -3  15  11        3.40       23.39     24.92 o 
  -2  15  11        2.44       16.00     18.65 o 
  -1  15  11        3.42       10.99     21.63 o 
   0  15  11        5.35       16.26     22.91 o 
   1  15  11        0.76      -23.80     58.27 o 
   2  15  11        8.89      -67.73     51.44 o 
   3  15  11        0.39        3.43     47.09 o 
  -3  16  11       16.82       40.07     23.61 o 
  -2  16  11       10.51       -3.47     19.62 o 
  -1  16  11        0.84       48.17     34.94 o 
   0  16  11        0.05       15.33     23.79 o 
   1  16  11        2.35       12.74     37.45 o 
   2  16  11        3.16      -14.96     63.11 o 
  -2  17  11       14.53       66.04     57.01 o 
  -1  17  11        1.10       65.32     49.38 o 
  -6   0  12       52.15       63.11     48.92 o 
  -4   0  12        0.17        5.55     20.63 o 
  -2   0  12        0.00        6.18     19.01 o 
   0   0  12        1.00        9.29     19.12 o 
   2   0  12        8.04       61.81     44.80 o 
   4   0  12       12.69       33.92     52.85 o 
  -6   1  12       55.93      129.48     40.10 o 
  -5   1  12        3.68       18.09     19.98 o 
  -4   1  12        3.56       33.17     15.16 o 
  -3   1  12       40.98       22.34     14.10 o 
  -2   1  12        7.50        4.52     13.00 o 
  -1   1  12        0.01      -17.79     11.86 o 
   0   1  12      136.45      122.62     17.88 o 
   1   1  12      149.37      109.00     18.61 o 
   2   1  12        1.98       57.85     41.90 o 
   3   1  12       18.42       -8.66     19.40 o 
   4   1  12        2.71        2.31     21.20 o 
   5   1  12        0.14       45.25     20.50 o 
  -6   2  12        0.21       33.03     74.18 o 
  -5   2  12        9.26       16.81     20.12 o 
  -4   2  12        3.09       19.61     14.19 o 
  -3   2  12       21.32       13.38     13.57 o 
  -2   2  12       88.51       79.76     17.58 o 
  -1   2  12       53.50       57.52     15.51 o 
   0   2  12        6.45        3.89     13.30 o 
   1   2  12      508.61      460.25     47.92 o 
   2   2  12        7.91       27.85     64.26 o 
   3   2  12        0.97       -9.53     24.24 o 
   4   2  12        8.27       17.44     20.33 o 
   5   2  12        4.31       -1.04     23.47 o 
  -6   3  12        0.01        0.09     25.67 o 
  -5   3  12        5.79       25.83     20.81 o 
  -4   3  12        8.20       22.34     20.78 o 
  -3   3  12       49.96       34.27     17.84 o 
  -2   3  12       29.73        6.29     12.87 o 
  -1   3  12       78.51       93.46     16.50 o 
   0   3  12       26.02       11.68     14.19 o 
   1   3  12        6.47        3.02     18.32 o 
   2   3  12      113.97       82.84     19.86 o 
   3   3  12       12.61       22.85     19.11 o 
   4   3  12        1.40        5.98     20.32 o 
   5   3  12       19.22       32.76     26.07 o 
  -6   4  12        0.09      -22.45     22.79 o 
  -5   4  12        0.54      -26.51     18.29 o 
  -4   4  12       49.50       63.59     22.70 o 
  -3   4  12       11.06        1.52     12.27 o 
  -2   4  12       99.11       67.83     17.68 o 
  -1   4  12        0.43       12.16     12.81 o 
   0   4  12       57.73       55.95     15.64 o 
   1   4  12       15.51       34.42     16.65 o 
   2   4  12        1.50        3.30     16.71 o 
   3   4  12        3.03       30.95     17.98 o 
   4   4  12        9.15       34.49     20.90 o 
   5   4  12        0.39       11.84     24.46 o 
  -6   5  12        6.64       23.65     22.42 o 
  -5   5  12        0.80       34.89     20.34 o 
  -4   5  12        2.34       -0.22     17.07 o 
  -3   5  12       52.07       87.90     21.13 o 
  -2   5  12       19.99       27.44     14.24 o 
  -1   5  12        7.35        7.71     15.53 o 
   0   5  12       18.74        7.46     12.30 o 
   1   5  12        2.83        8.18     16.51 o 
   2   5  12        2.25       26.96     17.21 o 
   3   5  12        3.79       24.37     23.74 o 
   4   5  12        3.51       20.14     19.49 o 
   5   5  12        0.06       15.81     26.87 o 
  -6   6  12       10.42        1.16     21.31 o 
  -5   6  12        4.85        5.40     20.93 o 
  -4   6  12       20.64        9.78     21.69 o 
  -3   6  12       49.86       50.76     18.79 o 
  -2   6  12        5.78       40.40     17.86 o 
  -1   6  12      172.43      131.65     30.09 o 
   0   6  12       11.69       16.88     12.25 o 
   1   6  12        0.07       -3.89     14.37 o 
   2   6  12       38.05       24.69     16.64 o 
   3   6  12        0.00       32.93     19.30 o 
   4   6  12        0.05        2.24     19.17 o 
   5   6  12        0.35      -34.12     26.38 o 
  -6   7  12        0.01        5.30     28.76 o 
  -5   7  12        6.24       21.61     21.25 o 
  -4   7  12        8.44       35.10     19.74 o 
  -3   7  12        0.08       20.12     17.43 o 
  -2   7  12        2.36        0.21     17.26 o 
  -1   7  12       11.75       15.61     12.51 o 
   0   7  12        0.15        6.00     15.17 o 
   1   7  12        1.54       -7.30     14.77 o 
   2   7  12        6.83        1.85     15.83 o 
   3   7  12        0.13      -15.75     15.74 o 
   4   7  12        0.07       25.99     23.11 o 
   5   7  12        1.71      -17.78     43.58 o 
  -5   8  12       72.70       24.85     22.52 o 
  -4   8  12        6.89       -2.06     18.05 o 
  -3   8  12        0.03       -3.49     16.32 o 
  -2   8  12        0.61       10.77     14.35 o 
  -1   8  12        0.02       -6.64     14.24 o 
   0   8  12        0.32       -6.45     14.98 o 
   1   8  12        0.03      -14.73     15.46 o 
   2   8  12        7.64       12.61     19.46 o 
   3   8  12       14.51       30.92     20.61 o 
   4   8  12        0.00       10.53     21.75 o 
  -5   9  12        1.90       -6.60     19.17 o 
  -4   9  12       77.43       24.17     20.02 o 
  -3   9  12        3.89       -5.85     14.83 o 
  -2   9  12        0.77       19.66     14.97 o 
  -1   9  12       13.97       13.81     17.29 o 
   0   9  12        3.78       -5.92     15.49 o 
   1   9  12        2.55       -6.97     24.08 o 
   2   9  12       22.04       -3.07     17.13 o 
   3   9  12       39.19       32.98     19.17 o 
   4   9  12        0.23        4.26     21.90 o 
  -5  10  12        3.44       -5.24     20.35 o 
  -4  10  12       11.53      -15.20     15.48 o 
  -3  10  12        9.43        6.82     13.57 o 
  -2  10  12        0.07        2.92     18.47 o 
  -1  10  12        8.72       18.35     16.77 o 
   0  10  12       88.94       59.13     21.17 o 
   1  10  12        0.19       18.42     17.18 o 
   2  10  12       11.76       15.93     17.86 o 
   3  10  12        6.41       17.70     19.50 o 
   4  10  12        0.02        5.28     31.66 o 
  -5  11  12       11.35      -22.89     22.36 o 
  -4  11  12        0.01        7.74     16.16 o 
  -3  11  12        9.82       12.12     16.17 o 
  -2  11  12        2.07       11.75     14.22 o 
  -1  11  12        0.05        2.99     16.61 o 
   0  11  12        0.60       34.07     34.45 o 
   1  11  12       16.09       39.41     18.87 o 
   2  11  12        2.30       31.53     20.99 o 
   3  11  12        0.41       37.70     22.05 o 
  -4  12  12        0.66        3.83     22.56 o 
  -3  12  12       43.27       32.26     17.29 o 
  -2  12  12        5.54        3.69     15.35 o 
  -1  12  12       49.63       28.04     19.68 o 
   0  12  12        6.58       40.50     21.81 o 
   1  12  12        2.16        7.72     35.09 o 
   2  12  12        2.72       -5.55     19.34 o 
   3  12  12        0.01        9.64     26.95 o 
  -4  13  12        0.78      -38.83     32.14 o 
  -3  13  12        8.61       13.22     17.85 o 
  -2  13  12       19.51        5.92     15.63 o 
  -1  13  12       10.63       -9.09     17.96 o 
   0  13  12       25.12       38.21     21.95 o 
   1  13  12      109.03      153.86     57.02 o 
   2  13  12        0.18       44.71     25.14 o 
   3  13  12        0.03        7.18     55.29 o 
  -3  14  12       17.45       10.02     20.15 o 
  -2  14  12        0.03        5.12     16.44 o 
  -1  14  12        0.05       -6.87     19.11 o 
   0  14  12       56.86       52.93     27.27 o 
   1  14  12        4.26       23.79     25.90 o 
   2  14  12        0.03       58.28     43.52 o 
  -3  15  12        1.94        8.90     38.98 o 
  -2  15  12        0.53       -4.08     17.98 o 
  -1  15  12        1.89       -2.23     21.16 o 
   0  15  12       10.47       37.21     29.24 o 
   1  15  12        0.58       14.32     38.55 o 
   2  15  12        0.45       31.98     67.77 o 
  -2  16  12        0.89       10.53     34.04 o 
  -1  16  12        0.05        8.52     32.79 o 
   0  16  12        5.73       73.95     44.64 o 
  -5   0  13        2.50       46.78     40.60 o 
  -3   0  13        0.89        0.49     19.71 o 
  -1   0  13       19.57       11.77     19.31 o 
   1   0  13       52.20       76.79     25.71 o 
   3   0  13        0.01        4.88     42.20 o 
  -6   1  13        8.97       35.32     38.07 o 
  -5   1  13        2.36       14.10     20.43 o 
  -4   1  13        1.33       31.62     16.35 o 
  -3   1  13       35.90       24.45     14.75 o 
  -2   1  13        6.24       27.92     21.72 o 
  -1   1  13        1.21      -11.65     12.37 o 
   0   1  13       66.40       69.36     18.02 o 
   1   1  13        1.36        9.74     18.88 o 
   2   1  13        0.44       34.88     30.74 o 
   3   1  13        0.09        5.44     29.98 o 
   4   1  13        1.44      -25.68     33.00 o 
  -6   2  13        3.29       51.82     49.07 o 
  -5   2  13        3.08       38.63     24.68 o 
  -4   2  13        0.04       15.19     17.10 o 
  -3   2  13        1.87       27.05     15.03 o 
  -2   2  13       16.09        2.48     13.08 o 
  -1   2  13       68.11       83.06     16.50 o 
   0   2  13        5.50      -17.91     12.01 o 
   1   2  13       38.20       17.94     20.27 o 
   2   2  13        0.00      -14.49     25.30 o 
   3   2  13        0.24       22.31     31.91 o 
   4   2  13       16.31        1.12     47.77 o 
   5   2  13        2.68       22.98     30.53 o 
  -6   3  13        0.00       21.73     27.31 o 
  -5   3  13        1.95       21.27     21.00 o 
  -4   3  13        1.02       33.26     18.21 o 
  -3   3  13      100.74       64.50     19.18 o 
  -2   3  13        0.13       -2.71     12.63 o 
  -1   3  13       70.20       54.52     15.72 o 
   0   3  13        2.58       -0.32     14.54 o 
   1   3  13        3.23       17.67     19.55 o 
   2   3  13        0.68       -6.89     26.40 o 
   3   3  13       40.47       46.92     32.02 o 
   4   3  13        1.46       -2.30     20.29 o 
   5   3  13        1.84       38.24     34.11 o 
  -6   4  13        2.15       -8.66     26.07 o 
  -5   4  13        1.74        7.92     23.25 o 
  -4   4  13       44.36       -7.30     19.37 o 
  -3   4  13       10.30       23.54     20.88 o 
  -2   4  13        0.00        0.66     12.77 o 
  -1   4  13        7.80       -0.09     12.83 o 
   0   4  13        4.98       -2.87     13.75 o 
   1   4  13        0.00        5.02     18.65 o 
   2   4  13       12.14       20.89     25.48 o 
   3   4  13       21.14       36.46     20.54 o 
   4   4  13       40.58       63.35     24.30 o 
   5   4  13        2.73       13.10     30.21 o 
  -5   5  13        3.14       27.87     22.94 o 
  -4   5  13       13.76       20.60     18.83 o 
  -2   5  13        6.88        4.57     15.50 o 
  -1   5  13        0.03       13.54     13.44 o 
   0   5  13       11.19        7.62     14.17 o 
   1   5  13       14.01      -13.93     18.00 o 
   2   5  13       24.28       19.93     18.27 o 
   3   5  13       19.35       20.25     18.81 o 
   4   5  13       11.29      129.79     70.32 o 
  -5   6  13        1.29       14.73     20.43 o 
  -4   6  13       27.28        7.45     19.51 o 
  -3   6  13       21.33       24.72     17.94 o 
  -2   6  13        0.42       -0.91     16.75 o 
  -1   6  13       57.85       49.00     21.62 o 
   0   6  13        0.12      -17.41     16.60 o 
   1   6  13        0.23       -9.14     17.92 o 
   2   6  13        0.10        2.53     15.53 o 
   3   6  13        7.04        7.38     19.19 o 
   4   6  13        5.18       29.60     21.72 o 
  -5   7  13        4.21       17.29     23.42 o 
  -4   7  13       32.76       38.75     21.48 o 
  -3   7  13        1.22      -11.63     15.87 o 
  -2   7  13        5.13       20.83     22.77 o 
  -1   7  13        0.17      -13.73     14.77 o 
   0   7  13        1.25       -4.28     19.32 o 
   1   7  13       13.34       20.94     16.49 o 
   2   7  13        0.00        2.66     16.35 o 
   3   7  13       12.84       46.36     20.82 o 
   4   7  13        1.73        7.42     22.53 o 
  -5   8  13        0.01       -1.33     22.15 o 
  -4   8  13        8.01        5.10     20.14 o 
  -3   8  13        0.73       15.96     16.58 o 
  -2   8  13        5.33       16.00     31.18 o 
  -1   8  13        2.87       39.80     19.78 o 
   0   8  13        0.35       13.34     16.23 o 
   1   8  13        1.71       -3.43     15.77 o 
   2   8  13       26.34       17.36     22.04 o 
   3   8  13        0.34       50.54     21.19 o 
   4   8  13        0.31       28.64     25.84 o 
  -4   9  13        1.30       -0.82     17.17 o 
  -3   9  13       12.96       20.62     16.01 o 
  -2   9  13        2.13        6.60     16.65 o 
  -1   9  13       26.62       11.54     17.39 o 
   0   9  13       13.65       -1.56     14.93 o 
   1   9  13        1.26      -18.86     14.75 o 
   2   9  13        3.05       29.00     19.48 o 
   3   9  13        3.19       22.39     21.30 o 
   4   9  13        0.32       20.36     29.59 o 
  -4  10  13        0.16        9.27     18.42 o 
  -3  10  13       41.40       46.00     19.46 o 
  -2  10  13       26.77       17.27     16.87 o 
  -1  10  13        0.95        8.79     16.89 o 
   0  10  13       28.14       45.92     20.62 o 
   1  10  13        1.45       -9.10     17.03 o 
   2  10  13       54.87       32.28     20.14 o 
   3  10  13        0.01        5.01     23.57 o 
  -4  11  13        8.01      -14.17     29.76 o 
  -3  11  13       21.79       -1.41     22.98 o 
  -2  11  13       61.33       45.60     15.93 o 
  -1  11  13        0.08        6.23     20.79 o 
   0  11  13        0.19        2.90     25.74 o 
   1  11  13       21.63       17.27     21.06 o 
   2  11  13        0.00       18.75     20.85 o 
   3  11  13        7.52       26.24     24.07 o 
  -3  12  13        6.98        6.36     19.11 o 
  -2  12  13        0.21       15.84     16.68 o 
  -1  12  13        3.19       21.49     19.07 o 
   0  12  13        4.38       18.21     25.25 o 
   1  12  13        0.73       12.71     23.64 o 
   2  12  13       42.80        9.05     22.59 o 
   3  12  13        0.12        9.07     35.77 o 
  -3  13  13       11.89       -5.74     33.02 o 
  -2  13  13       54.08       33.11     20.60 o 
  -1  13  13        1.56       12.78     20.48 o 
   0  13  13        3.56        4.23     32.28 o 
   1  13  13        0.06        7.43     26.21 o 
   2  13  13        6.87        2.68     27.67 o 
  -2  14  13       13.95       13.64     19.60 o 
  -1  14  13        0.49        7.78     20.30 o 
   0  14  13       24.24       18.57     39.84 o 
   1  14  13        0.94        1.00     27.85 o 
  -1  15  13        1.28       41.46     30.80 o 
   0  15  13        6.76        2.11     30.19 o 
  -4   0  14        1.94       12.51     23.11 o 
  -2   0  14       21.27        3.50     20.26 o 
   0   0  14       26.07       16.55     20.18 o 
   2   0  14        1.19      -17.09     36.55 o 
   4   0  14        0.58       16.10     53.11 o 
  -5   1  14        2.63       -5.73     22.46 o 
  -4   1  14        0.34       -1.98     15.10 o 
  -3   1  14       19.54       12.37     14.39 o 
  -2   1  14        0.49       -6.63     13.56 o 
  -1   1  14        7.66        9.74     13.96 o 
   0   1  14        3.50       22.71     14.44 o 
   1   1  14        3.48       26.51     25.45 o 
   2   1  14        0.73       11.48     38.46 o 
   3   1  14        8.61      -26.74     29.60 o 
   4   1  14        0.07       46.16     52.39 o 
  -5   2  14       16.64       29.48     23.09 o 
  -4   2  14        0.08       -2.71     16.49 o 
  -3   2  14        0.22       39.60     30.09 o 
  -2   2  14       25.06       35.89     15.32 o 
  -1   2  14        2.36       19.99     16.78 o 
   0   2  14        3.28       -4.65     14.15 o 
   1   2  14        4.46       -4.31     18.64 o 
   2   2  14        3.47       -1.45     39.26 o 
   3   2  14        2.12       60.95     34.65 o 
   4   2  14        1.02      -50.15     33.43 o 
  -5   3  14        5.72       21.53     24.92 o 
  -4   3  14        4.00       28.88     18.68 o 
  -3   3  14        6.27        9.64     14.32 o 
  -2   3  14        5.93       -4.89     13.26 o 
  -1   3  14       20.94       -3.39     13.79 o 
   0   3  14       22.62       77.48     39.69 o 
   1   3  14        3.99       -3.83     18.88 o 
   2   3  14       48.72       44.48     30.78 o 
   3   3  14        0.02       15.08     30.02 o 
   4   3  14        0.32       11.07     55.10 o 
  -5   4  14       33.97       80.64     25.16 o 
  -4   4  14       41.36       50.10     41.02 o 
  -3   4  14        2.57       11.94     16.63 o 
  -2   4  14       11.85       18.29     14.08 o 
  -1   4  14        1.95       -0.11     13.88 o 
   0   4  14        0.17       -2.57     14.19 o 
   1   4  14        0.38      -12.21     18.82 o 
   2   4  14        1.92       -5.35     25.36 o 
   3   4  14        7.80       17.55     32.17 o 
   4   4  14       14.03       19.84     49.60 o 
  -5   5  14        1.55      -19.23     22.64 o 
  -4   5  14       16.23       23.25     22.00 o 
  -3   5  14       67.10       89.55     42.15 o 
  -2   5  14        5.16       12.80     17.36 o 
  -1   5  14        0.50       10.59     14.92 o 
   0   5  14        0.59       -3.81     16.56 o 
   1   5  14        0.06      -19.87     19.14 o 
   2   5  14       82.32       65.13     50.98 o 
   3   5  14       20.68       22.43     30.10 o 
  -5   6  14        0.05       -4.23     26.20 o 
  -4   6  14       99.60       60.42     23.32 o 
  -3   6  14       21.21       12.89     20.70 o 
  -2   6  14        2.79       18.39     17.81 o 
  -1   6  14        5.19       -6.54     13.78 o 
   0   6  14        2.23        2.66     16.96 o 
   1   6  14        1.35      -25.83     17.91 o 
   2   6  14        4.98       22.21     27.11 o 
   3   6  14       23.68       17.82     28.55 o 
   4   6  14        3.91       26.96     32.83 o 
  -4   7  14        1.37       85.09     65.56 o 
  -3   7  14        1.61       21.50     19.52 o 
  -2   7  14        3.04       34.44     22.46 o 
  -1   7  14       11.04       72.39     39.37 o 
   0   7  14        0.58        3.44     17.65 o 
   1   7  14        0.45        9.55     19.81 o 
   2   7  14        5.76        6.06     23.58 o 
   3   7  14        0.03       31.55     21.04 o 
  -4   8  14        2.59        2.48     25.89 o 
  -3   8  14        3.13       10.00     16.42 o 
  -2   8  14        1.99        4.37     17.12 o 
  -1   8  14        0.11       -8.86     21.74 o 
   0   8  14        0.13        3.94     18.30 o 
   1   8  14        1.57        1.18     18.68 o 
   2   8  14        0.10       -4.64     23.23 o 
   3   8  14        0.00        9.56     21.98 o 
  -4   9  14       34.71       12.65     33.25 o 
  -3   9  14       13.09      -10.71     16.53 o 
  -2   9  14        4.57       17.36     16.95 o 
  -1   9  14       10.14       44.46     26.41 o 
   0   9  14        2.84      -15.29     22.71 o 
   1   9  14        0.08      -10.18     15.97 o 
   2   9  14        0.00       20.97     19.11 o 
   3   9  14        0.20      -15.96     21.53 o 
  -3  10  14       51.80       22.71     19.60 o 
  -2  10  14       10.11      -10.56     17.72 o 
  -1  10  14        8.14        4.66     24.83 o 
   0  10  14        2.25       -0.44     28.73 o 
   1  10  14        0.40       -0.91     18.31 o 
   2  10  14       40.24       85.16     22.91 o 
   3  10  14        1.91       35.34     32.59 o 
  -3  11  14        0.74       18.12     31.37 o 
  -2  11  14       31.33       51.82     21.64 o 
  -1  11  14        1.12        6.99     23.67 o 
   0  11  14        2.70       19.24     28.35 o 
   1  11  14       30.64       37.03     24.61 o 
   2  11  14        6.03       39.74     23.23 o 
  -3  12  14       30.73       27.17     60.06 o 
  -2  12  14        2.89       15.73     20.19 o 
  -1  12  14        0.02       -2.94     25.09 o 
   0  12  14        0.03       12.17     30.79 o 
   1  12  14        1.88        4.21     24.13 o 
   2  12  14       40.94       73.93     30.28 o 
  -1  13  14        0.06       -1.02     25.52 o 
   0  13  14        4.30       32.00     26.06 o 
   1  13  14       65.51       41.08     35.55 o 
  -3   0  15        5.07       53.02     45.64 o 
  -1   0  15        4.79       -2.07     19.31 o 
   1   0  15        9.90       23.20     36.02 o 
   3   0  15        0.02       32.66     48.23 o 
  -4   1  15        0.32       16.11     19.80 o 
  -3   1  15        0.76       11.79     14.84 o 
  -2   1  15        2.99       10.51     14.30 o 
  -1   1  15        3.01       10.14     14.10 o 
   0   1  15        1.68      -14.24     14.17 o 
   1   1  15        0.07       -8.39     22.54 o 
   2   1  15        0.33        8.94     52.28 o 
   3   1  15        1.52       19.48     31.30 o 
  -5   2  15        5.59       43.27     37.32 o 
  -4   2  15        1.56       23.54     19.00 o 
  -3   2  15        1.56        1.09     14.05 o 
  -2   2  15       20.11       15.36     14.76 o 
  -1   2  15        0.04        0.41     14.05 o 
   0   2  15        0.01       12.51     14.14 o 
   1   2  15       92.55       40.55     25.06 o 
   2   2  15       10.01       -5.55     25.72 o 
   3   2  15        1.85       48.49     33.64 o 
  -5   3  15        0.00       60.14     36.78 o 
  -4   3  15        0.01        8.75     21.72 o 
  -3   3  15        5.74       16.58     16.61 o 
  -2   3  15        0.20       10.97     20.48 o 
  -1   3  15        5.73       12.56     15.07 o 
   0   3  15       31.10       14.78     18.07 o 
   1   3  15        6.52       15.26     20.63 o 
   2   3  15       62.55       23.07     28.89 o 
   3   3  15        5.24        5.19     32.46 o 
  -4   4  15        2.68       14.92     19.04 o 
  -3   4  15        4.68       10.62     17.71 o 
  -2   4  15        0.00       15.31     14.68 o 
  -1   4  15        0.30        5.76     14.92 o 
   0   4  15       11.13       21.65     18.30 o 
   1   4  15       22.06        4.95     21.29 o 
   2   4  15        5.16       60.37     29.78 o 
   3   4  15       27.55        6.61     30.48 o 
  -4   5  15        0.77       39.83     19.73 o 
  -3   5  15        1.93       10.71     17.17 o 
  -2   5  15        1.27        1.74     17.74 o 
  -1   5  15        0.66       -6.77     14.24 o 
   0   5  15       19.33       13.79     17.68 o 
   1   5  15        1.00       19.75     20.43 o 
   2   5  15        5.64        3.59     27.51 o 
   3   5  15        8.27       68.38     53.50 o 
  -4   6  15       27.92       13.65     25.59 o 
  -3   6  15        3.83       37.42     41.13 o 
  -2   6  15        0.20        0.99     17.17 o 
  -1   6  15        0.90       22.60     16.93 o 
   0   6  15        0.05      -23.56     20.47 o 
   1   6  15        0.02       -0.96     23.34 o 
   2   6  15        9.09       -0.71     27.78 o 
   3   6  15        0.00       55.63     49.45 o 
  -3   7  15        8.06       32.38     25.91 o 
  -2   7  15        0.01       42.40     18.50 o 
  -1   7  15        0.03        4.30     17.30 o 
   0   7  15        0.12       23.40     18.98 o 
   1   7  15        0.07       14.61     20.03 o 
   2   7  15        2.41       15.34     32.01 o 
  -3   8  15        0.79        5.86     16.15 o 
  -2   8  15        3.11      -32.29     24.92 o 
  -1   8  15        0.20      -17.55     33.54 o 
   0   8  15        0.08       -5.50     18.95 o 
   1   8  15        0.28      -15.02     27.85 o 
   2   8  15        0.36        6.17     25.72 o 
  -3   9  15        8.86       26.56     56.93 o 
  -2   9  15        5.31        8.26     20.12 o 
  -1   9  15        1.98       47.54     37.89 o 
   0   9  15        4.47        7.77     24.20 o 
   1   9  15        0.00       31.34     23.74 o 
   2   9  15        0.04       26.20     33.85 o 
  -3  10  15       27.40       69.45     61.05 o 
  -2  10  15        1.21       -2.80     17.57 o 
  -1  10  15        2.93        4.17     30.37 o 
   0  10  15        3.05       15.48     29.41 o 
   1  10  15        2.70      -31.55     26.20 o 
  -2  11  15        0.10      -29.92     43.27 o 
  -1  11  15        0.00      -29.92     38.92 o 
   0  11  15        7.03       -1.80     31.40 o 
   1  11  15        5.43      -54.64     48.84 o 
  -4   0  16        0.26       11.90     29.61 o 
  -2   0  16       21.09       28.66     21.45 o 
   0   0  16        1.43       -7.68     19.82 o 
   2   0  16        3.43       37.70     41.36 o 
  -4   1  16        0.45       11.14     30.14 o 
  -3   1  16       18.11       17.97     17.90 o 
  -2   1  16        0.03       -2.09     14.29 o 
  -1   1  16        0.14       34.46     14.91 o 
   0   1  16        7.15       36.13     18.31 o 
   1   1  16        2.65       52.17     25.68 o 
   2   1  16        3.96       14.94     27.09 o 
  -4   2  16        1.41       -2.14     29.84 o 
  -3   2  16        0.10        3.23     15.42 o 
  -2   2  16       33.99       21.26     15.30 o 
  -1   2  16        2.40       12.23     14.97 o 
   0   2  16       11.32        4.31     16.88 o 
   1   2  16       31.15      -11.54     20.26 o 
   2   2  16        2.14        1.45     26.45 o 
  -4   3  16        0.04        3.05     30.53 o 
  -3   3  16       19.72       23.72     18.24 o 
  -2   3  16        0.18       13.97     15.95 o 
  -1   3  16        4.93        7.95     14.49 o 
   0   3  16        2.20        8.16     17.89 o 
   1   3  16        8.20       11.82     23.69 o 
   2   3  16       20.04       -9.79     37.58 o 
  -3   4  16        0.43       21.09     20.06 o 
  -2   4  16       29.24        1.68     15.93 o 
  -1   4  16        0.58       17.17     15.59 o 
   0   4  16        6.07       -2.14     17.07 o 
   1   4  16        0.43       -0.54     23.63 o 
   2   4  16        3.54       37.85     40.83 o 
  -3   5  16        6.65       12.19     21.29 o 
  -2   5  16        2.76       22.71     19.31 o 
  -1   5  16       16.56       19.05     16.07 o 
   0   5  16       14.27       12.97     18.88 o 
   1   5  16        0.00        8.00     27.09 o 
   2   5  16        6.81       27.17     44.57 o 
  -3   6  16        3.48      103.63     37.39 o 
  -2   6  16        0.00        0.94     18.87 o 
  -1   6  16        8.96        4.80     23.16 o 
   0   6  16        3.35       -0.09     18.55 o 
   1   6  16        0.05      -15.42     25.29 o 
  -3   7  16        0.49       69.29     36.71 o 
  -2   7  16        1.12       13.45     19.52 o 
  -1   7  16        0.08       21.36     25.93 o 
   0   7  16        0.00        5.31     19.62 o 
   1   7  16        0.01       14.01     24.15 o 
  -2   8  16        0.16       80.51     37.32 o 
  -1   8  16        0.06      -46.40     41.67 o 
   0   8  16        0.06      -15.42     44.26 o 
   1   8  16        0.33      -15.60     63.23 o 
   0   9  16        0.24      -59.83     46.17 o 
  -3   0  17        2.50      -35.41     26.79 o 
  -1   0  17        2.64        7.81     22.61 o 
  -3   1  17        2.62       25.38     22.42 o 
  -2   1  17        2.00       -3.65     14.10 o 
  -1   1  17        0.40       -0.82     14.93 o 
   0   1  17        6.10       70.35     26.67 o 
  -3   2  17        1.56      -21.14     29.92 o 
  -2   2  17        1.10        4.55     14.83 o 
  -1   2  17        2.05        1.09     15.31 o 
   0   2  17        2.24      -10.59     17.44 o 
  -2   3  17        0.17       27.27     16.28 o 
  -1   3  17       14.03       31.29     16.55 o 
   0   3  17        2.09      -12.07     21.53 o 
  -2   4  17        2.63       16.25     40.98 o 
  -1   4  17        1.84       25.07     28.66 o 
   0   4  17        3.64       28.89     25.98 o 
  -2   5  17        2.93        7.10     38.39 o 
  -1   5  17        0.51       15.24     23.34 o 
   0   5  17        0.43       23.52     26.02 o 
   0   6  17        0.22       27.46     27.08 o 
                                                 
